# Supplementary material for: Impact of transport electrification on critical metal sustainability with a focus on the heavy-duty segment
Source: Nat Commun. 2019 Nov 27;10:5398. doi: 10.1038/s41467-019-13400-1 (PMC6881386; doi:10.1038/s41467-019-13400-1)
Supplement: Supplementary file 4 — Source Data [file 41467_2019_13400_MOESM4_ESM.xls]

## Sheet: Fig.1
				Unit	2000	2001	2002	2003	2004	2005	2006	2007	2008	2009	2010	2011	2012	2013	2014	2015	2016	2017	2018	2019	2020	2021	2022	2023	2024	2025	2026	2027	2028	2029	2030	2031	2032	2033	2034	2035	2036	2037	2038	2039	2040	2041	2042	2043	2044
Lithium inflow - vehicle manuf.			LDV-VM	mt	0	3.35486e-06	6.82684e-06	1.06268e-05	1.44451e-05	1.83353e-05	2.20379e-05	2.53507e-05	2.69175e-05	2.96243e-05	3.69387e-05	0.000350859	0.000704646	0.00112195	0.0015944	0.00210646	0.00510617	0.00800499	0.0106135	0.0131531	0.0156846	0.0254427	0.0355746	0.0460549	0.0567739	0.0676039	0.0777039	0.0881953	0.0985504	0.108816	0.119018	0.132228	0.147877	0.164128	0.180919	0.198203	0.214042	0.23204	0.250139	0.268212	0.286455	0.300179	0.318221	0.336422	0.35481
			HDV-VM	mt	0	0	0	0	0	0	0	0	0	0	0	0	0	0	0	0	0	0	0	0	0	0.000805085	0.00156742	0.00232719	0.00308187	0.00379629	0.00441133	0.0050736	0.00572233	0.00634013	0.00692792	0.0117869	0.0168707	0.0216976	0.0265932	0.0316635	0.0365361	0.0418997	0.0472836	0.0527015	0.0581612	0.0649476	0.0725977	0.0804115	0.0884002
Lithium inflow - Batt. Rep.			LDV-BR	mt	0	0	0	1.92034e-19	3.89577e-13	6.31966e-11	7.21152e-10	3.06324e-09	8.07385e-09	1.62857e-08	2.78371e-08	4.25302e-08	5.98289e-08	7.85583e-08	9.6952e-08	1.17593e-07	1.7001e-07	3.24419e-07	6.53487e-07	1.20525e-06	2.02998e-06	3.38519e-06	5.76796e-06	9.56623e-06	1.4874e-05	2.16294e-05	3.02201e-05	4.17923e-05	5.76299e-05	7.85492e-05	0.000104696	0.000135593	0.000170352	0.000207947	0.000247362	0.000287626	0.000327779	0.000367118	0.000405449	0.000442521	0.000477328	0.000507821	0.000531074	0.000543632	0.000565104
			HDV-BR	mt	0	0	0	0	0	0	0	0	0	0	0	0	0	0	0	0	0	0	0	0	0	0	1.87624e-07	2.74471e-05	0.000110783	0.000244572	0.000415479	0.000611427	0.00082222	0.00104262	0.00126378	0.00150101	0.00173564	0.00214207	0.00292229	0.00404214	0.00542177	0.00700272	0.00874964	0.010649	0.0126771	0.0136741	0.0173658	0.0200903	0.0233392
Lithium outflow - vehicle manuf.			LDV-VS	mt	0	0	0	1.82837e-18	1.20756e-11	2.94471e-09	4.02796e-08	1.90028e-07	5.3991e-07	1.15262e-06	2.0574e-06	3.25626e-06	4.72834e-06	6.42472e-06	8.29109e-06	1.06859e-05	1.64594e-05	3.32065e-05	6.91588e-05	0.000131661	0.00022841	0.000385295	0.00065734	0.00109742	0.00173096	0.00256366	0.00364407	0.00510925	0.00711595	0.00977295	0.0131265	0.0171674	0.0218466	0.0270992	0.0328581	0.0390587	0.0456465	0.0526014	0.0599595	0.0677917	0.076167	0.0851209	0.094657	0.104782	0.115506
			HDV-VS	mt	0	0	0	0	0	0	0	0	0	0	0	0	0	0	0	0	0	0	0	0	0	0	2.02658e-15	4.25174e-07	1.85261e-05	9.10984e-05	0.000235532	0.000452227	0.000733372	0.00106531	0.00143324	0.00182937	0.00224872	0.00268656	0.00318391	0.0039203	0.00504539	0.00659029	0.0085307	0.0108302	0.0134477	0.0163588	0.019539	0.0229582	0.0265823
Lithium outflow - Batt. Rep.			LDV-BR	mt	0	0	0	1.92034e-19	3.89577e-13	6.31966e-11	7.21152e-10	3.06324e-09	8.07385e-09	1.62857e-08	2.78371e-08	4.25302e-08	5.98289e-08	7.85583e-08	9.6952e-08	1.17593e-07	1.7001e-07	3.24419e-07	6.53487e-07	1.20525e-06	2.02998e-06	3.38519e-06	5.76796e-06	9.56623e-06	1.4874e-05	2.16294e-05	3.02201e-05	4.17923e-05	5.76299e-05	7.85492e-05	0.000104696	0.000135593	0.000170352	0.000207947	0.000247362	0.000287626	0.000327779	0.000367118	0.000405449	0.000442521	0.000477328	0.000507821	0.000531074	0.000543632	0.000565104
			HDV-BR	mt	0	0	0	0	0	0	0	0	0	0	0	0	0	0	0	0	0	0	0	0	0	0	1.87624e-07	2.74471e-05	0.000110783	0.000244572	0.000415479	0.000611427	0.00082222	0.00104262	0.00126378	0.00150101	0.00173564	0.00214207	0.00292229	0.00404214	0.00542177	0.00700272	0.00874964	0.010649	0.0126771	0.0136741	0.0173658	0.0200903	0.0233392
Lithium stock			LDV	mt	0	3.35486e-06	1.01817e-05	2.08085e-05	3.52536e-05	5.35859e-05	7.55835e-05	0.000100744	0.000127122	0.000155593	0.000190475	0.000538078	0.001238	0.00235352	0.00393963	0.00603541	0.0111251	0.0190969	0.0296413	0.0426627	0.0581189	0.0831763	0.118094	0.163051	0.218094	0.283134	0.357194	0.44028	0.531714	0.630758	0.73665	0.85171	0.97774	1.11477	1.26283	1.42197	1.59037	1.76981	1.95999	2.16041	2.3707	2.58575	2.80932	3.04096	3.28026
			HDV	mt	0	0	0	0	0	0	0	0	0	0	0	0	0	0	0	0	0	0	0	0	0	0.000805085	0.00237251	0.00469927	0.00776261	0.0114678	0.0156436	0.020265	0.0252539	0.0305288	0.0360234	0.045981	0.060603	0.0796141	0.103023	0.130767	0.162257	0.197567	0.23632	0.278191	0.322904	0.371493	0.424552	0.482005	0.543823
[truncated: 56 more columns]

## Sheet: Fig.2
				Unit	2000	2001	2002	2003	2004	2005	2006	2007	2008	2009	2010	2011	2012	2013	2014	2015	2016	2017	2018	2019	2020	2021	2022	2023	2024	2025	2026	2027	2028	2029	2030	2031	2032	2033	2034	2035	2036	2037	2038	2039	2040	2041	2042	2043	2044
D1		Inflow: LDV-VM		mt	0	3.35486e-06	6.82684e-06	1.06268e-05	1.44451e-05	1.83353e-05	2.20379e-05	2.53507e-05	2.69175e-05	2.96243e-05	3.69387e-05	0.000350859	0.000704646	0.00112195	0.0015944	0.00210646	0.00510617	0.00800499	0.0106135	0.0131531	0.0156846	0.0254427	0.0355746	0.0460549	0.0567739	0.0676039	0.0777039	0.0881953	0.0985504	0.108816	0.119018	0.132228	0.147877	0.164128	0.180919	0.198203	0.214042	0.23204	0.250139	0.268212	0.286455	0.300179	0.318221	0.336422	0.35481
		Inflow: HDV-VM		mt
		Inflow: LDV-BR		mt	0	0	0	1.92034e-19	3.89577e-13	6.31966e-11	7.21152e-10	3.06324e-09	8.07385e-09	1.62857e-08	2.78371e-08	4.25302e-08	5.98289e-08	7.85583e-08	9.6952e-08	1.17593e-07	1.7001e-07	3.24419e-07	6.53487e-07	1.20525e-06	2.02998e-06	3.38519e-06	5.76796e-06	9.56623e-06	1.4874e-05	2.16294e-05	3.02201e-05	4.17923e-05	5.76299e-05	7.85492e-05	0.000104696	0.000135593	0.000170352	0.000207947	0.000247362	0.000287626	0.000327779	0.000367118	0.000405449	0.000442521	0.000477328	0.000507821	0.000531074	0.000543632	0.000565104
		Inflow: HDV-BR		mt
		Outflow: LDV-VS		mt	0	0	0	1.82837e-18	1.20756e-11	2.94471e-09	4.02796e-08	1.90028e-07	5.3991e-07	1.15262e-06	2.0574e-06	3.25626e-06	4.72834e-06	6.42472e-06	8.29109e-06	1.06859e-05	1.64594e-05	3.32065e-05	6.91588e-05	0.000131661	0.00022841	0.000385295	0.00065734	0.00109742	0.00173096	0.00256366	0.00364407	0.00510925	0.00711595	0.00977295	0.0131265	0.0171674	0.0218466	0.0270992	0.0328581	0.0390587	0.0456465	0.0526014	0.0599595	0.0677917	0.076167	0.0851209	0.094657	0.104782	0.115506
		Outflow: HDV-VS		mt
		Outflow: LDV-BR		mt	0	0	0	1.92034e-19	3.89577e-13	6.31966e-11	7.21152e-10	3.06324e-09	8.07385e-09	1.62857e-08	2.78371e-08	4.25302e-08	5.98289e-08	7.85583e-08	9.6952e-08	1.17593e-07	1.7001e-07	3.24419e-07	6.53487e-07	1.20525e-06	2.02998e-06	3.38519e-06	5.76796e-06	9.56623e-06	1.4874e-05	2.16294e-05	3.02201e-05	4.17923e-05	5.76299e-05	7.85492e-05	0.000104696	0.000135593	0.000170352	0.000207947	0.000247362	0.000287626	0.000327779	0.000367118	0.000405449	0.000442521	0.000477328	0.000507821	0.000531074	0.000543632	0.000565104
		Outflow: HDV-BR		mt
		Recycling: LDV-VS		mt	0	0	0	0	0	0	0	0	0	0	0	0	0	0	0	0	0	0	0	0	0	3.08236e-05	0.000105174	0.000263381	0.000553906	0.00102546	0.00174915	0.00286118	0.00455421	0.00703652	0.0105012	0.0137339	0.0174772	0.0216794	0.0262865	0.031247	0.0365172	0.0420811	0.0479676	0.0542334	0.0609336	0.0680968	0.0757256	0.0838254	0.0924044
		Recycling: HDV-VS		mt
		Recycling: LDV-BR		mt	0	0	0	0	0	0	0	0	0	0	0	0	0	0	0	0	0	0	0	0	0	2.70816e-07	9.22873e-07	2.2959e-06	4.75968e-06	8.65178e-06	1.45057e-05	2.34037e-05	3.68831e-05	5.65554e-05	8.3757e-05	0.000108475	0.000136281	0.000166358	0.000197889	0.000230101	0.000262223	0.000293694	0.000324359	0.000354017	0.000381862	0.000406257	0.000424859	0.000434906	0.000452083
		Recycling: HDV-BR		mt
D2		Inflow: LDV-VM		mt	0	3.35486e-06	6.82684e-06	1.06268e-05	1.44451e-05	1.83353e-05	2.20379e-05	2.53507e-05	2.69175e-05	2.96243e-05	3.69387e-05	0.000350859	0.000704646	0.00112195	0.0015944	0.00210646	0.00510617	0.00800499	0.0106135	0.0131531	0.0156846	0.0254427	0.0355746	0.0460549	0.0567739	0.0676039	0.0777039	0.0881953	0.0985504	0.108816	0.119018	0.132228	0.147877	0.164128	0.180919	0.198203	0.214042	0.23204	0.250139	0.268212	0.286455	0.300179	0.318221	0.336422	0.35481
		Inflow: HDV-VM		mt	0	0	0	0	0	0	0	0	0	0	0	0	0	0	0	0	0	0	0	0	0	0.000805085	0.00156742	0.00232719	0.00308187	0.00379629	0.00441133	0.0050736	0.00572233	0.00634013	0.00692792	0.0117869	0.0168707	0.0216976	0.0265932	0.0316635	0.0365361	0.0418997	0.0472836	0.0527015	0.0581612	0.0649476	0.0725977	0.0804115	0.0884002
		Inflow: LDV-BR		mt	0	0	0	1.92034e-19	3.89577e-13	6.31966e-11	7.21152e-10	3.06324e-09	8.07385e-09	1.62857e-08	2.78371e-08	4.25302e-08	5.98289e-08	7.85583e-08	9.6952e-08	1.17593e-07	1.7001e-07	3.24419e-07	6.53487e-07	1.20525e-06	2.02998e-06	3.38519e-06	5.76796e-06	9.56623e-06	1.4874e-05	2.16294e-05	3.02201e-05	4.17923e-05	5.76299e-05	7.85492e-05	0.000104696	0.000135593	0.000170352	0.000207947	0.000247362	0.000287626	0.000327779	0.000367118	0.000405449	0.000442521	0.000477328	0.000507821	0.000531074	0.000543632	0.000565104
		Inflow: HDV-BR		mt	0	0	0	0	0	0	0	0	0	0	0	0	0	0	0	0	0	0	0	0	0	0	1.87624e-07	2.74471e-05	0.000110783	0.000244572	0.000415479	0.000611427	0.00082222	0.00104262	0.00126378	0.00150101	0.00173564	0.00214207	0.00292229	0.00404214	0.00542177	0.00700272	0.00874964	0.010649	0.0126771	0.0136741	0.0173658	0.0200903	0.0233392
		Outflow: LDV-VS		mt	0	0	0	1.82837e-18	1.20756e-11	2.94471e-09	4.02796e-08	1.90028e-07	5.3991e-07	1.15262e-06	2.0574e-06	3.25626e-06	4.72834e-06	6.42472e-06	8.29109e-06	1.06859e-05	1.64594e-05	3.32065e-05	6.91588e-05	0.000131661	0.00022841	0.000385295	0.00065734	0.00109742	0.00173096	0.00256366	0.00364407	0.00510925	0.00711595	0.00977295	0.0131265	0.0171674	0.0218466	0.0270992	0.0328581	0.0390587	0.0456465	0.0526014	0.0599595	0.0677917	0.076167	0.0851209	0.094657	0.104782	0.115506
		Outflow: HDV-VS		mt	0	0	0	0	0	0	0	0	0	0	0	0	0	0	0	0	0	0	0	0	0	0	2.02658e-15	4.25174e-07	1.85261e-05	9.10984e-05	0.000235532	0.000452227	0.000733372	0.00106531	0.00143324	0.00182937	0.00224872	0.00268656	0.00318391	0.0039203	0.00504539	0.00659029	0.0085307	0.0108302	0.0134477	0.0163588	0.019539	0.0229582	0.0265823
		Outflow: LDV-BR		mt	0	0	0	1.92034e-19	3.89577e-13	6.31966e-11	7.21152e-10	3.06324e-09	8.07385e-09	1.62857e-08	2.78371e-08	4.25302e-08	5.98289e-08	7.85583e-08	9.6952e-08	1.17593e-07	1.7001e-07	3.24419e-07	6.53487e-07	1.20525e-06	2.02998e-06	3.38519e-06	5.76796e-06	9.56623e-06	1.4874e-05	2.16294e-05	3.02201e-05	4.17923e-05	5.76299e-05	7.85492e-05	0.000104696	0.000135593	0.000170352	0.000207947	0.000247362	0.000287626	0.000327779	0.000367118	0.000405449	0.000442521	0.000477328	0.000507821	0.000531074	0.000543632	0.000565104
		Outflow: HDV-BR		mt	0	0	0	0	0	0	0	0	0	0	0	0	0	0	0	0	0	0	0	0	0	0	1.87624e-07	2.74471e-05	0.000110783	0.000244572	0.000415479	0.000611427	0.00082222	0.00104262	0.00126378	0.00150101	0.00173564	0.00214207	0.00292229	0.00404214	0.00542177	0.00700272	0.00874964	0.010649	0.0126771	0.0136741	0.0173658	0.0200903	0.0233392
		Recycling: LDV-VS		mt	0	0	0	0	0	0	0	0	0	0	0	0	0	0	0	0	0	0	0	0	0	3.08236e-05	0.000105174	0.000263381	0.000553906	0.00102546	0.00174915	0.00286118	0.00455421	0.00703652	0.0105012	0.0137339	0.0174772	0.0216794	0.0262865	0.031247	0.0365172	0.0420811	0.0479676	0.0542334	0.0609336	0.0680968	0.0757256	0.0838254	0.0924044
		Recycling: HDV-VS		mt	0	0	0	0	0	0	0	0	0	0	0	0	0	0	0	0	0	0	0	0	0	0	3.24253e-16	1.02042e-07	5.92835e-06	3.64394e-05	0.000113055	0.000253247	0.000469358	0.000767023	0.00114659	0.0014635	0.00179898	0.00214925	0.00254713	0.00313624	0.00403632	0.00527223	0.00682456	0.00866417	0.0107582	0.013087	0.0156312	0.0183666	0.0212658
		Recycling: LDV-BR		mt	0	0	0	0	0	0	0	0	0	0	0	0	0	0	0	0	0	0	0	0	0	2.70816e-07	9.22873e-07	2.2959e-06	4.75968e-06	8.65178e-06	1.45057e-05	2.34037e-05	3.68831e-05	5.65554e-05	8.3757e-05	0.000108475	0.000136281	0.000166358	0.000197889	0.000230101	0.000262223	0.000293694	0.000324359	0.000354017	0.000381862	0.000406257	0.000424859	0.000434906	0.000452083
		Recycling: HDV-BR		mt	0	0	0	0	0	0	0	0	0	0	0	0	0	0	0	0	0	0	0	0	0	0	3.00198e-08	6.5873e-06	3.54504e-05	9.78289e-05	0.00019943	0.000342399	0.000526221	0.000750686	0.00101102	0.00120081	0.00138852	0.00171366	0.00233783	0.00323371	0.00433741	0.00560218	0.00699971	0.00851922	0.0101417	0.0109393	0.0138926	0.0160723	0.0186714
D3		Inflow: LDV-VM		mt	0	3.35486e-06	6.82684e-06	1.06268e-05	1.44451e-05	1.83353e-05	2.20379e-05	2.53507e-05	2.69175e-05	2.96243e-05	3.69387e-05	0.000350859	0.000704646	0.00112195	0.0015944	0.00210646	0.00510617	0.00800499	0.0106135	0.0131531	0.0156846	0.0254427	0.0355746	0.0460549	0.0567739	0.0676039	0.0777039	0.0881953	0.0985504	0.108816	0.119018	0.132228	0.147877	0.164128	0.180919	0.198203	0.214042	0.23204	0.250139	0.268212	0.286455	0.300179	0.318221	0.336422	0.35481
		Inflow: HDV-VM		mt	0	0	0	0	0	0	0	0	0	0	0	0	0	0	0	0	0	0	0	0	0	0.000677348	0.00127822	0.00183812	0.00235571	0.00280567	0.00314902	0.00349476	0.00379924	0.00405266	0.00425795	0.00722173	0.0103216	0.0132622	0.0162442	0.0193325	0.0223006	0.0255677	0.0288465	0.0321455	0.0354694	0.0395872	0.0442301	0.0489718	0.0538191
		Inflow: LDV-BR		mt	0	0	0	1.92034e-19	3.89577e-13	6.31966e-11	7.21152e-10	3.06324e-09	8.07385e-09	1.62857e-08	2.78371e-08	4.25302e-08	5.98289e-08	7.85583e-08	9.6952e-08	1.17593e-07	1.7001e-07	3.24419e-07	6.53487e-07	1.20525e-06	2.02998e-06	3.38519e-06	5.76796e-06	9.56623e-06	1.4874e-05	2.16294e-05	3.02201e-05	4.17923e-05	5.76299e-05	7.85492e-05	0.000104696	0.000135593	0.000170352	0.000207947	0.000247362	0.000287626	0.000327779	0.000367118	0.000405449	0.000442521	0.000477328	0.000507821	0.000531074	0.000543632	0.000565104
		Inflow: HDV-BR		mt	0	0	0	0	0	0	0	0	0	0	0	0	0	0	0	0	0	0	0	0	0	0	1.04062e-06	4.2357e-05	0.000151509	0.000321993	0.000537928	0.000787069	0.00106236	0.00132574	0.00168673	0.00210969	0.00262179	0.00354697	0.00496668	0.00688805	0.00925827	0.0119877	0.0151138	0.0185162	0.0221928	0.0261241	0.0303061	0.0350218	0.0402896
		Outflow: LDV-VS		mt	0	0	0	1.82837e-18	1.20756e-11	2.94471e-09	4.02796e-08	1.90028e-07	5.3991e-07	1.15262e-06	2.0574e-06	3.25626e-06	4.72834e-06	6.42472e-06	8.29109e-06	1.06859e-05	1.64594e-05	3.32065e-05	6.91588e-05	0.000131661	0.00022841	0.000385295	0.00065734	0.00109742	0.00173096	0.00256366	0.00364407	0.00510925	0.00711595	0.00977295	0.0131265	0.0171674	0.0218466	0.0270992	0.0328581	0.0390587	0.0456465	0.0526014	0.0599595	0.0677917	0.076167	0.0851209	0.094657	0.104782	0.115506
		Outflow: HDV-VS		mt	0	0	0	0	0	0	0	0	0	0	0	0	0	0	0	0	0	0	0	0	0	0	1.70827e-15	3.58386e-07	1.55976e-05	7.59264e-05	0.000193398	0.000364822	0.000580155	0.000825265	0.00108592	0.00135379	0.00162322	0.00188922	0.00217725	0.00260382	0.00326686	0.00418828	0.00535401	0.0067417	0.00832579	0.010091	0.0120218	0.0140997	0.0163033
		Outflow: LDV-BR		mt	0	0	0	1.92034e-19	3.89577e-13	6.31966e-11	7.21152e-10	3.06324e-09	8.07385e-09	1.62857e-08	2.78371e-08	4.25302e-08	5.98289e-08	7.85583e-08	9.6952e-08	1.17593e-07	1.7001e-07	3.24419e-07	6.53487e-07	1.20525e-06	2.02998e-06	3.38519e-06	5.76796e-06	9.56623e-06	1.4874e-05	2.16294e-05	3.02201e-05	4.17923e-05	5.76299e-05	7.85492e-05	0.000104696	0.000135593	0.000170352	0.000207947	0.000247362	0.000287626	0.000327779	0.000367118	0.000405449	0.000442521	0.000477328	0.000507821	0.000531074	0.000543632	0.000565104
		Outflow: HDV-BR		mt	0	0	0	0	0	0	0	0	0	0	0	0	0	0	0	0	0	0	0	0	0	0	1.04062e-06	4.2357e-05	0.000151509	0.000321993	0.000537928	0.000787069	0.00106236	0.00132574	0.00168673	0.00210969	0.00262179	0.00354697	0.00496668	0.00688805	0.00925827	0.0119877	0.0151138	0.0185162	0.0221928	0.0261241	0.0303061	0.0350218	0.0402896
		Recycling: LDV-VS		mt	0	0	0	0	0	0	0	0	0	0	0	0	0	0	0	0	0	0	0	0	0	3.08236e-05	0.000105174	0.000263381	0.000553906	0.00102546	0.00174915	0.00286118	0.00455421	0.00703652	0.0105012	0.0137339	0.0174772	0.0216794	0.0262865	0.031247	0.0365172	0.0420811	0.0479676	0.0542334	0.0609336	0.0680968	0.0757256	0.0838254	0.0924044
		Recycling: HDV-VS		mt	0	0	0	0	0	0	0	0	0	0	0	0	0	0	0	0	0	0	0	0	0	0	2.73323e-16	8.60126e-08	4.99123e-06	3.03706e-05	9.28309e-05	0.0002043	0.000371299	0.000594191	0.000868737	0.00108303	0.00129857	0.00151137	0.0017418	0.00208306	0.00261349	0.00335062	0.00428321	0.00539336	0.00666063	0.00807276	0.00961746	0.0112798	0.0130426
		Recycling: LDV-BR		mt	0	0	0	0	0	0	0	0	0	0	0	0	0	0	0	0	0	0	0	0	0	2.70816e-07	9.22873e-07	2.2959e-06	4.75968e-06	8.65178e-06	1.45057e-05	2.34037e-05	3.68831e-05	5.65554e-05	8.3757e-05	0.000108475	0.000136281	0.000166358	0.000197889	0.000230101	0.000262223	0.000293694	0.000324359	0.000354017	0.000381862	0.000406257	0.000424859	0.000434906	0.000452083
		Recycling: HDV-BR		mt	0	0	0	0	0	0	0	0	0	0	0	0	0	0	0	0	0	0	0	0	0	0	1.66498e-07	1.01657e-05	4.84829e-05	0.000128797	0.000258205	0.000440759	0.000679912	0.000954531	0.00134938	0.00168775	0.00209743	0.00283758	0.00397334	0.00551044	0.00740662	0.00959018	0.012091	0.014813	0.0177543	0.0208992	0.0242448	0.0280174	0.0322317
D4		Inflow: LDV-VM		mt	0	3.35486e-06	6.82684e-06	1.06268e-05	1.44451e-05	1.83353e-05	2.20379e-05	2.53507e-05	2.69175e-05	2.96243e-05	3.69387e-05	0.000350859	0.000704646	0.00112195	0.0015944	0.00210646	0.00510617	0.00800499	0.0106135	0.0131531	0.0156846	0.0254427	0.0355746	0.0460549	0.0567739	0.0676039	0.0777039	0.0881953	0.0985504	0.108816	0.119018	0.132228	0.147877	0.164128	0.180919	0.198203	0.214042	0.23204	0.250139	0.268212	0.286455	0.300179	0.318221	0.336422	0.35481
		Inflow: HDV-VM		mt	0	0	0	0	0	0	0	0	0	0	0	0	0	0	0	0	0	0	0	0	0	0.000677348	0.00127822	0.00183812	0.00235571	0.00280567	0.00314902	0.00349476	0.00379924	0.00405266	0.00425795	0.00722173	0.0103216	0.0132622	0.0162442	0.0193325	0.0223006	0.0255677	0.0288465	0.0321455	0.0354694	0.0395872	0.0442301	0.0489718	0.0538191
		Inflow: LDV-BR		mt	0	0	0	1.92034e-19	3.89577e-13	6.31966e-11	7.21152e-10	3.06324e-09	8.07385e-09	1.62857e-08	2.78371e-08	4.25302e-08	5.98289e-08	7.85583e-08	9.6952e-08	1.17593e-07	1.7001e-07	3.24419e-07	6.53487e-07	1.20525e-06	2.02998e-06	3.38519e-06	5.76796e-06	9.56623e-06	1.48724e-05	2.13673e-05	2.73495e-05	3.06413e-05	3.09063e-05	2.9079e-05	2.62426e-05	2.31164e-05	2.00874e-05	1.73344e-05	1.49165e-05	1.2832e-05	1.1053e-05	9.54174e-06	8.26005e-06	7.17255e-06	6.24827e-06	5.46075e-06	4.78777e-06	4.21081e-06	3.71451e-06
		Inflow: HDV-BR		mt	0	0	0	0	0	0	0	0	0	0	0	0	0	0	0	0	0	0	0	0	0	0	3.98559e-07	3.00207e-05	0.000101144	0.000198584	0.000305885	0.000411965	0.000509803	0.000597389	0.000675735	0.000746098	0.000809673	0.000915064	0.00117168	0.00158075	0.00210772	0.00272438	0.00341187	0.00416479	0.00497155	0.00582747	0.00672206	0.00767199	0.00876842
		Outflow: LDV-VS		mt	0	0	0	1.82837e-18	1.20756e-11	2.94471e-09	4.02796e-08	1.90028e-07	5.3991e-07	1.15262e-06	2.0574e-06	3.25626e-06	4.72834e-06	6.42472e-06	8.29109e-06	1.06859e-05	1.64594e-05	3.32065e-05	6.91588e-05	0.000131661	0.00022841	0.000385295	0.00065734	0.00109742	0.00173096	0.00256366	0.00364407	0.00510925	0.00711595	0.00977295	0.0131265	0.0171674	0.0218466	0.0270992	0.0328581	0.0390587	0.0456465	0.0526014	0.0599595	0.0677917	0.076167	0.0851209	0.094657	0.104782	0.115506
		Outflow: HDV-VS		mt	0	0	0	0	0	0	0	0	0	0	0	0	0	0	0	0	0	0	0	0	0	0	1.70827e-15	3.58386e-07	1.55976e-05	7.59264e-05	0.000193398	0.000364822	0.000580155	0.000825265	0.00108592	0.00135379	0.00162322	0.00188922	0.00217725	0.00260382	0.00326686	0.00418828	0.00535401	0.0067417	0.00832579	0.010091	0.0120218	0.0140997	0.0163033
		Outflow: LDV-BR		mt	0	0	0	1.92034e-19	3.89577e-13	6.31966e-11	7.21152e-10	3.06324e-09	8.07385e-09	1.62857e-08	2.78371e-08	4.25302e-08	5.98289e-08	7.85583e-08	9.6952e-08	1.17593e-07	1.7001e-07	3.24419e-07	6.53487e-07	1.20525e-06	2.02998e-06	3.38519e-06	5.76796e-06	9.56623e-06	1.48724e-05	2.13673e-05	2.73495e-05	3.06413e-05	3.09063e-05	2.9079e-05	2.62426e-05	2.31164e-05	2.00874e-05	1.73344e-05	1.49165e-05	1.2832e-05	1.1053e-05	9.54174e-06	8.26005e-06	7.17255e-06	6.24827e-06	5.46075e-06	4.78777e-06	4.21081e-06	3.71451e-06
		Outflow: HDV-BR		mt	0	0	0	0	0	0	0	0	0	0	0	0	0	0	0	0	0	0	0	0	0	0	3.98559e-07	3.00207e-05	0.000101144	0.000198584	0.000305885	0.000411965	0.000509803	0.000597389	0.000675735	0.000746098	0.000809673	0.000915064	0.00117168	0.00158075	0.00210772	0.00272438	0.00341187	0.00416479	0.00497155	0.00582747	0.00672206	0.00767199	0.00876842
		Recycling: LDV-VS		mt	0	0	0	0	0	0	0	0	0	0	0	0	0	0	0	0	0	0	0	0	0	3.08236e-05	0.000105174	0.000263381	0.000553906	0.00102546	0.00174915	0.00286118	0.00455421	0.00703652	0.0105012	0.0137339	0.0174772	0.0216794	0.0262865	0.031247	0.0365172	0.0420811	0.0479676	0.0542334	0.0609336	0.0680968	0.0757256	0.0838254	0.0924044
		Recycling: HDV-VS		mt	0	0	0	0	0	0	0	0	0	0	0	0	0	0	0	0	0	0	0	0	0	0	2.73323e-16	8.60126e-08	4.99123e-06	3.03706e-05	9.28309e-05	0.0002043	0.000371299	0.000594191	0.000868737	0.00108303	0.00129857	0.00151137	0.0017418	0.00208306	0.00261349	0.00335062	0.00428321	0.00539336	0.00666063	0.00807276	0.00961746	0.0112798	0.0130426
		Recycling: LDV-BR		mt	0	0	0	0	0	0	0	0	0	0	0	0	0	0	0	0	0	0	0	0	0	2.70816e-07	9.22873e-07	2.2959e-06	4.75917e-06	8.54692e-06	1.31278e-05	1.71591e-05	1.97801e-05	2.09368e-05	2.09941e-05	1.84931e-05	1.60699e-05	1.38676e-05	1.19332e-05	1.02656e-05	8.84237e-06	7.63339e-06	6.60804e-06	5.73804e-06	4.99861e-06	4.3686e-06	3.83022e-06	3.36865e-06	2.97161e-06
		Recycling: HDV-BR		mt	0	0	0	0	0	0	0	0	0	0	0	0	0	0	0	0	0	0	0	0	0	0	6.37694e-08	7.20496e-06	3.2366e-05	7.94334e-05	0.000146825	0.000230701	0.000326274	0.00043012	0.000540588	0.000596878	0.000647738	0.000732051	0.000937346	0.0012646	0.00168617	0.0021795	0.0027295	0.00333183	0.00397724	0.00466197	0.00537764	0.00613759	0.00701474
[truncated: 58 more columns]

## Sheet: Supplementary Fig.1
				Unit	2000	2001	2002	2003	2004	2005	2006	2007	2008	2009	2010	2011	2012	2013	2014	2015	2016	2017	2018	2019	2020	2021	2022	2023	2024	2025	2026	2027	2028	2029	2030	2031	2032	2033	2034	2035	2036	2037	2038	2039	2040	2041	2042	2043	2044
Lithium inflow - OEM		PV	D2	mt	0	3.35486e-06	6.82684e-06	1.06268e-05	1.44451e-05	1.83353e-05	2.20379e-05	2.53507e-05	2.69175e-05	2.96243e-05	3.69387e-05	0.000350859	0.000704646	0.00112195	0.0015944	0.00210646	0.00439036	0.00645534	0.00830978	0.0101002	0.0119019	0.0192688	0.0268452	0.03456	0.0423548	0.0501405	0.0572646	0.0647843	0.072134	0.0793358	0.0863988	0.0962573	0.107597	0.119378	0.131552	0.144081	0.155437	0.168362	0.181296	0.194079	0.206883	0.215798	0.228366	0.241031	0.25377
		PV	D3	mt	0	3.35486e-06	6.82684e-06	1.06268e-05	1.44451e-05	1.83353e-05	2.20379e-05	2.53507e-05	2.69175e-05	2.96243e-05	3.69387e-05	0.000350859	0.000704646	0.00112195	0.0015944	0.00210646	0.00439036	0.00645534	0.00830978	0.0101002	0.0119019	0.0192688	0.0268452	0.03456	0.0423548	0.0501405	0.0572646	0.0647843	0.072134	0.0793358	0.0863988	0.0962573	0.107597	0.119378	0.131552	0.144081	0.155437	0.168362	0.181296	0.194079	0.206883	0.215798	0.228366	0.241031	0.25377
		PV	D4	mt	0	3.35486e-06	6.82684e-06	1.06268e-05	1.44451e-05	1.83353e-05	2.20379e-05	2.53507e-05	2.69175e-05	2.96243e-05	3.69387e-05	0.000350859	0.000704646	0.00112195	0.0015944	0.00210646	0.00439036	0.00645534	0.00830978	0.0101002	0.0119019	0.0192688	0.0268452	0.03456	0.0423548	0.0501405	0.0572646	0.0647843	0.072134	0.0793358	0.0863988	0.0962573	0.107597	0.119378	0.131552	0.144081	0.155437	0.168362	0.181296	0.194079	0.206883	0.215798	0.228366	0.241031	0.25377
		LC	D2	mt	0	0	0	0	0	0	0	0	0	0	0	0	0	0	0	0	0.000715806	0.00154965	0.00230376	0.00305286	0.00378273	0.00617393	0.0087294	0.0114948	0.0144191	0.0174634	0.0204393	0.023411	0.0264164	0.0294807	0.0326195	0.0359708	0.0402796	0.0447499	0.0493669	0.0541217	0.0586044	0.0636782	0.0688431	0.0741332	0.0795722	0.0843817	0.0898548	0.0953909	0.10104
		LC	D3	mt	0	0	0	0	0	0	0	0	0	0	0	0	0	0	0	0	0.000715806	0.00154965	0.00230376	0.00305286	0.00378273	0.00617393	0.0087294	0.0114948	0.0144191	0.0174634	0.0204393	0.023411	0.0264164	0.0294807	0.0326195	0.0359708	0.0402796	0.0447499	0.0493669	0.0541217	0.0586044	0.0636782	0.0688431	0.0741332	0.0795722	0.0843817	0.0898548	0.0953909	0.10104
		LC	D4	mt	0	0	0	0	0	0	0	0	0	0	0	0	0	0	0	0	0.000715806	0.00154965	0.00230376	0.00305286	0.00378273	0.00617393	0.0087294	0.0114948	0.0144191	0.0174634	0.0204393	0.023411	0.0264164	0.0294807	0.0326195	0.0359708	0.0402796	0.0447499	0.0493669	0.0541217	0.0586044	0.0636782	0.0688431	0.0741332	0.0795722	0.0843817	0.0898548	0.0953909	0.10104
		RT	D2	mt	0	0	0	0	0	0	0	0	0	0	0	0	0	0	0	0	0	0	0	0	0	0.000148844	0.000306027	0.000471552	0.0006445	0.000823643	0.00100354	0.00119692	0.00139231	0.00158217	0.00177772	0.00291973	0.00417478	0.00548473	0.0068486	0.00826417	0.00958971	0.0110814	0.0126016	0.0141601	0.015764	0.0177948	0.0201149	0.0224961	0.0249534
		RT	D3	mt	0	0	0	0	0	0	0	0	0	0	0	0	0	0	0	0	0	0	0	0	0	0.000124334	0.000247518	0.000369008	0.000487568	0.000601838	0.000707624	0.00081362	0.000911418	0.000996221	0.00107534	0.00176024	0.00251323	0.00329914	0.00411735	0.00496654	0.00576167	0.0066565	0.00756841	0.00850327	0.00946525	0.0106795	0.0120671	0.0134911	0.0149606
		RT	D4	mt	0	0	0	0	0	0	0	0	0	0	0	0	0	0	0	0	0	0	0	0	0	0.000124334	0.000247518	0.000369008	0.000487568	0.000601838	0.000707624	0.00081362	0.000911418	0.000996221	0.00107534	0.00176024	0.00251323	0.00329914	0.00411735	0.00496654	0.00576167	0.0066565	0.00756841	0.00850327	0.00946525	0.0106795	0.0120671	0.0134911	0.0149606
		TT	D2	mt	0	0	0	0	0	0	0	0	0	0	0	0	0	0	0	0	0	0	0	0	0	0.000613185	0.00117407	0.00172439	0.00226445	0.00275975	0.00315833	0.00358789	0.00400221	0.00439225	0.00474813	0.00817404	0.0117078	0.014942	0.0181872	0.0215463	0.0247958	0.0283525	0.0318978	0.035436	0.0389675	0.0433086	0.0481946	0.0531721	0.0582382
		TT	D3	mt	0	0	0	0	0	0	0	0	0	0	0	0	0	0	0	0	0	0	0	0	0	0.000516945	0.000959835	0.00136602	0.00173679	0.00204755	0.00226462	0.00248376	0.002672	0.00282475	0.00293781	0.00504088	0.00720965	0.00919369	0.0111845	0.0132452	0.0152386	0.0174205	0.0195953	0.0217657	0.0239318	0.0265859	0.0295741	0.032618	0.0357159
		TT	D4	mt	0	0	0	0	0	0	0	0	0	0	0	0	0	0	0	0	0	0	0	0	0	0.000516945	0.000959835	0.00136602	0.00173679	0.00204755	0.00226462	0.00248376	0.002672	0.00282475	0.00293781	0.00504088	0.00720965	0.00919369	0.0111845	0.0132452	0.0152386	0.0174205	0.0195953	0.0217657	0.0239318	0.0265859	0.0295741	0.032618	0.0357159
		HB	D2	mt	0	0	0	0	0	0	0	0	0	0	0	0	0	0	0	0	0	0	0	0	0	4.30559e-05	8.73254e-05	0.000131246	0.000172918	0.000212895	0.000249456	0.000288797	0.000327809	0.000365712	0.000402071	0.000693158	0.000988121	0.00127083	0.00155741	0.00185298	0.00215058	0.00246586	0.00278418	0.00310534	0.0034297	0.00384413	0.00428821	0.00474331	0.0052085
		HB	D3	mt	0	0	0	0	0	0	0	0	0	0	0	0	0	0	0	0	0	0	0	0	0	3.60694e-05	7.08647e-05	0.000103092	0.000131361	0.000156279	0.000176778	0.000197374	0.000215828	0.000231692	0.0002448	0.000420605	0.000598695	0.000769344	0.000942321	0.00112073	0.00130036	0.00149066	0.00168278	0.0018766	0.00207235	0.00232168	0.00258887	0.00286267	0.00314252
		HB	D4	mt	0	0	0	0	0	0	0	0	0	0	0	0	0	0	0	0	0	0	0	0	0	3.60694e-05	7.08647e-05	0.000103092	0.000131361	0.000156279	0.000176778	0.000197374	0.000215828	0.000231692	0.0002448	0.000420605	0.000598695	0.000769344	0.000942321	0.00112073	0.00130036	0.00149066	0.00168278	0.0018766	0.00207235	0.00232168	0.00258887	0.00286267	0.00314252
Lithium inflow - Batt. Rep.		PV	D2	mt	0	0	0	1.92034e-19	3.89577e-13	6.31966e-11	7.21152e-10	3.06324e-09	8.07385e-09	1.62857e-08	2.78371e-08	4.25302e-08	5.98289e-08	7.85583e-08	9.6952e-08	1.17593e-07	1.7001e-07	3.24419e-07	6.53487e-07	1.20519e-06	2.02062e-06	3.27519e-06	5.27802e-06	8.24357e-06	1.22186e-05	1.71874e-05	2.35027e-05	3.20776e-05	4.38619e-05	5.93838e-05	7.86492e-05	0.000101239	0.000126482	0.000153639	0.000181987	0.000210846	0.000239544	0.000267595	0.000294852	0.000321122	0.00034566	0.000366952	0.000382812	0.000390619	0.000404759
		PV	D3	mt	0	0	0	1.92034e-19	3.89577e-13	6.31966e-11	7.21152e-10	3.06324e-09	8.07385e-09	1.62857e-08	2.78371e-08	4.25302e-08	5.98289e-08	7.85583e-08	9.6952e-08	1.17593e-07	1.7001e-07	3.24419e-07	6.53487e-07	1.20519e-06	2.02062e-06	3.27519e-06	5.27802e-06	8.24357e-06	1.22186e-05	1.71874e-05	2.35027e-05	3.20776e-05	4.38619e-05	5.93838e-05	7.86492e-05	0.000101239	0.000126482	0.000153639	0.000181987	0.000210846	0.000239544	0.000267595	0.000294852	0.000321122	0.00034566	0.000366952	0.000382812	0.000390619	0.000404759
		PV	D4	mt	0	0	0	1.92034e-19	3.89577e-13	6.31966e-11	7.21152e-10	3.06324e-09	8.07385e-09	1.62857e-08	2.78371e-08	4.25302e-08	5.98289e-08	7.85583e-08	9.6952e-08	1.17593e-07	1.7001e-07	3.24419e-07	6.53487e-07	1.20519e-06	2.02062e-06	3.27519e-06	5.27802e-06	8.24357e-06	1.22174e-05	1.69894e-05	2.1336e-05	2.36675e-05	2.37503e-05	2.22872e-05	2.0086e-05	1.76817e-05	1.53612e-05	1.32562e-05	1.1409e-05	9.81733e-06	8.45897e-06	7.30504e-06	6.32618e-06	5.49541e-06	4.78909e-06	4.18708e-06	3.67244e-06	3.23107e-06	2.85125e-06
		LC	D2	mt	0	0	0	0	0	0	0	0	0	0	0	0	0	0	0	0	0	0	2.7987e-17	5.76557e-11	9.36328e-09	1.10004e-07	4.89939e-07	1.32266e-06	2.65534e-06	4.44208e-06	6.71745e-06	9.71472e-06	1.37679e-05	1.91654e-05	2.60471e-05	3.43547e-05	4.38693e-05	5.43081e-05	6.53747e-05	7.67805e-05	8.82342e-05	9.95229e-05	0.000110597	0.000121399	0.000131668	0.000140869	0.000148262	0.000153014	0.000160345
		LC	D3	mt	0	0	0	0	0	0	0	0	0	0	0	0	0	0	0	0	0	0	2.7987e-17	5.76557e-11	9.36328e-09	1.10004e-07	4.89939e-07	1.32266e-06	2.65534e-06	4.44208e-06	6.71745e-06	9.71472e-06	1.37679e-05	1.91654e-05	2.60471e-05	3.43547e-05	4.38693e-05	5.43081e-05	6.53747e-05	7.67805e-05	8.82342e-05	9.95229e-05	0.000110597	0.000121399	0.000131668	0.000140869	0.000148262	0.000153014	0.000160345
		LC	D4	mt	0	0	0	0	0	0	0	0	0	0	0	0	0	0	0	0	0	0	2.7987e-17	5.76557e-11	9.36328e-09	1.10004e-07	4.89939e-07	1.32266e-06	2.65495e-06	4.37784e-06	6.01357e-06	6.97382e-06	7.15606e-06	6.79177e-06	6.15659e-06	5.43473e-06	4.72622e-06	4.07828e-06	3.50744e-06	3.01469e-06	2.59398e-06	2.2367e-06	1.93387e-06	1.67715e-06	1.45918e-06	1.27367e-06	1.11533e-06	9.79746e-07	8.63258e-07
		RT	D2	mt	0	0	0	0	0	0	0	0	0	0	0	0	0	0	0	0	0	0	0	0	0	0	0	4.56697e-13	3.75755e-09	9.20526e-08	4.75517e-07	1.33399e-06	2.73938e-06	4.68386e-06	7.11332e-06	9.95495e-06	1.31518e-05	1.6663e-05	2.04767e-05	2.50063e-05	3.13847e-05	4.05871e-05	5.29995e-05	6.85845e-05	8.70901e-05	0.000108188	0.000131602	0.000157111	0.000184525
		RT	D3	mt	0	0	0	0	0	0	0	0	0	0	0	0	0	0	0	0	0	0	0	0	0	0	0	1.37707e-10	8.08705e-08	9.53127e-07	4.0601e-06	1.10753e-05	2.36748e-05	4.3462e-05	7.1977e-05	0.000110977	0.000162351	0.000227624	0.000310949	0.000426089	0.00058448	0.00078911	0.00103747	0.00132445	0.00164378	0.0019917	0.00236621	0.00276518	0.00318468
		RT	D4	mt	0	0	0	0	0	0	0	0	0	0	0	0	0	0	0	0	0	0	0	0	0	0	0	7.65308e-12	1.68668e-08	2.47071e-07	8.68479e-07	1.73746e-06	2.5564e-06	3.08412e-06	3.21692e-06	3.03815e-06	2.70605e-06	2.33622e-06	1.98706e-06	1.68063e-06	1.42093e-06	1.20443e-06	1.02515e-06	8.76883e-07	7.54037e-07	6.51894e-07	5.66579e-07	4.94964e-07	4.34533e-07
		TT	D2	mt	0	0	0	0	0	0	0	0	0	0	0	0	0	0	0	0	0	0	0	0	0	0	1.65387e-07	2.42222e-05	9.7708e-05	0.000215374	0.000365302	0.000536817	0.000720798	0.000912415	0.00110366	0.00130831	0.00150978	0.00186072	0.00254049	0.00351977	0.00472699	0.0061095	0.00763583	0.00929455	0.0110646	0.0118351	0.0151802	0.0175847	0.0204705
		TT	D3	mt	0	0	0	0	0	0	0	0	0	0	0	0	0	0	0	0	0	0	0	0	0	0	9.17896e-07	3.74451e-05	0.000133746	0.00028315	0.000470488	0.000683623	0.000914754	0.00112559	0.0014199	0.00176192	0.00217343	0.002939	0.00412996	0.00574401	0.00772497	0.00999129	0.012576	0.0153789	0.0184025	0.0216334	0.0250698	0.0289748	0.0333684
		TT	D4	mt	0	0	0	0	0	0	0	0	0	0	0	0	0	0	0	0	0	0	0	0	0	0	3.51567e-07	2.65343e-05	8.93468e-05	0.000175001	0.00026884	0.000361335	0.00044659	0.000522953	0.000591336	0.000652787	0.000708279	0.00080016	0.00102465	0.00138359	0.00184675	0.00238925	0.00299436	0.00365766	0.0043686	0.00512325	0.00591189	0.00674999	0.00772075
		HB	D2	mt	0	0	0	0	0	0	0	0	0	0	0	0	0	0	0	0	0	0	0	0	0	0	2.22369e-08	3.22485e-06	1.30708e-05	2.91061e-05	4.97012e-05	7.32758e-05	9.86825e-05	0.000125521	0.000153006	0.000182748	0.000212709	0.000264694	0.000361325	0.000497361	0.000663387	0.000852631	0.00106081	0.0012859	0.00152549	0.00173081	0.00205395	0.00234855	0.00268419
		HB	D3	mt	0	0	0	0	0	0	0	0	0	0	0	0	0	0	0	0	0	0	0	0	0	0	1.22719e-07	4.9117e-06	1.76822e-05	3.78899e-05	6.33798e-05	9.23706e-05	0.000123934	0.000156688	0.000194847	0.000236789	0.000286007	0.000380345	0.000525768	0.000717955	0.00094882	0.00120733	0.00150024	0.00181294	0.0021465	0.00249895	0.00287008	0.00328182	0.00373654
		HB	D4	mt	0	0	0	0	0	0	0	0	0	0	0	0	0	0	0	0	0	0	0	0	0	0	4.69918e-08	3.48641e-06	1.17802e-05	2.3335e-05	3.61767e-05	4.88932e-05	6.06566e-05	7.13523e-05	8.11825e-05	9.02733e-05	9.86884e-05	0.000112568	0.000145043	0.00019548	0.000259543	0.00033392	0.000416485	0.000506251	0.000602188	0.000703568	0.000809598	0.000921507	0.00104724
[truncated: 56 more columns]

## Sheet: Supplementary Fig.2
				Unit	2000	2001	2002	2003	2004	2005	2006	2007	2008	2009	2010	2011	2012	2013	2014	2015	2016	2017	2018	2019	2020	2021	2022	2023	2024	2025	2026	2027	2028	2029	2030	2031	2032	2033	2034	2035	2036	2037	2038	2039	2040	2041	2042	2043	2044
Lithium outflow - OEM		PV	D2	mt	0	0	0	1.82837e-18	1.20756e-11	2.94471e-09	4.02796e-08	1.90028e-07	5.3991e-07	1.15262e-06	2.0574e-06	3.25626e-06	4.72834e-06	6.42472e-06	8.29109e-06	1.06859e-05	1.64594e-05	3.32065e-05	6.91588e-05	0.000131658	0.000227797	0.00037681	0.00061668	0.000981281	0.00148423	0.00212653	0.00294458	0.00404377	0.0055432	0.00752252	0.0100114	0.0129965	0.0164355	0.0202769	0.0244687	0.0289606	0.0337138	0.0387205	0.0440125	0.049643	0.0556618	0.0620938	0.0689396	0.0762025	0.0838884
		PV	D3	mt	0	0	0	1.82837e-18	1.20756e-11	2.94471e-09	4.02796e-08	1.90028e-07	5.3991e-07	1.15262e-06	2.0574e-06	3.25626e-06	4.72834e-06	6.42472e-06	8.29109e-06	1.06859e-05	1.64594e-05	3.32065e-05	6.91588e-05	0.000131658	0.000227797	0.00037681	0.00061668	0.000981281	0.00148423	0.00212653	0.00294458	0.00404377	0.0055432	0.00752252	0.0100114	0.0129965	0.0164355	0.0202769	0.0244687	0.0289606	0.0337138	0.0387205	0.0440125	0.049643	0.0556618	0.0620938	0.0689396	0.0762025	0.0838884
		PV	D4	mt	0	0	0	1.82837e-18	1.20756e-11	2.94471e-09	4.02796e-08	1.90028e-07	5.3991e-07	1.15262e-06	2.0574e-06	3.25626e-06	4.72834e-06	6.42472e-06	8.29109e-06	1.06859e-05	1.64594e-05	3.32065e-05	6.91588e-05	0.000131658	0.000227797	0.00037681	0.00061668	0.000981281	0.00148423	0.00212653	0.00294458	0.00404377	0.0055432	0.00752252	0.0100114	0.0129965	0.0164355	0.0202769	0.0244687	0.0289606	0.0337138	0.0387205	0.0440125	0.049643	0.0556618	0.0620938	0.0689396	0.0762025	0.0838884
		LC	D2	mt	0	0	0	0	0	0	0	0	0	0	0	0	0	0	0	0	0	0	3.76764e-16	2.49944e-09	6.13018e-07	8.48486e-06	4.06596e-05	0.00011614	0.000246728	0.000437128	0.000699487	0.00106548	0.00157274	0.00225043	0.00311509	0.00417087	0.00541106	0.0068223	0.00838943	0.0100981	0.0119327	0.0138809	0.015947	0.0181488	0.0205052	0.0230272	0.0257174	0.0285793	0.0316171
		LC	D3	mt	0	0	0	0	0	0	0	0	0	0	0	0	0	0	0	0	0	0	3.76764e-16	2.49944e-09	6.13018e-07	8.48486e-06	4.06596e-05	0.00011614	0.000246728	0.000437128	0.000699487	0.00106548	0.00157274	0.00225043	0.00311509	0.00417087	0.00541106	0.0068223	0.00838943	0.0100981	0.0119327	0.0138809	0.015947	0.0181488	0.0205052	0.0230272	0.0257174	0.0285793	0.0316171
		LC	D4	mt	0	0	0	0	0	0	0	0	0	0	0	0	0	0	0	0	0	0	3.76764e-16	2.49944e-09	6.13018e-07	8.48486e-06	4.06596e-05	0.00011614	0.000246728	0.000437128	0.000699487	0.00106548	0.00157274	0.00225043	0.00311509	0.00417087	0.00541106	0.0068223	0.00838943	0.0100981	0.0119327	0.0138809	0.015947	0.0181488	0.0205052	0.0230272	0.0257174	0.0285793	0.0316171
		RT	D2	mt	0	0	0	0	0	0	0	0	0	0	0	0	0	0	0	0	0	0	0	0	0	0	0	1.65141e-13	9.34402e-09	4.99559e-07	3.93611e-06	1.44263e-05	3.55876e-05	6.95162e-05	0.000116902	0.000177475	0.000250613	0.000335629	0.000431745	0.000540625	0.000675929	0.000862752	0.00112479	0.00147676	0.00192429	0.00246589	0.00309629	0.00381016	0.00460279
		RT	D3	mt	0	0	0	0	0	0	0	0	0	0	0	0	0	0	0	0	0	0	0	0	0	0	0	1.37924e-13	7.80412e-09	4.16739e-07	3.26004e-06	1.18083e-05	2.86989e-05	5.51006e-05	9.0898e-05	0.000135148	0.000186611	0.000244013	0.00030606	0.000373105	0.000453401	0.000562788	0.000716395	0.000923718	0.00118853	0.0015101	0.00188532	0.002311	0.00278429
		RT	D4	mt	0	0	0	0	0	0	0	0	0	0	0	0	0	0	0	0	0	0	0	0	0	0	0	1.37924e-13	7.80412e-09	4.16739e-07	3.26004e-06	1.18083e-05	2.86989e-05	5.51006e-05	9.0898e-05	0.000135148	0.000186611	0.000244013	0.00030606	0.000373105	0.000453401	0.000562788	0.000716395	0.000923718	0.00118853	0.0015101	0.00188532	0.002311	0.00278429
		TT	D2	mt	0	0	0	0	0	0	0	0	0	0	0	0	0	0	0	0	0	0	0	0	0	0	1.95283e-15	4.09002e-07	1.76678e-05	8.57592e-05	0.000217947	0.000410343	0.000652201	0.000928753	0.00122543	0.00153519	0.00185402	0.0021782	0.00254696	0.00312527	0.00403792	0.00528906	0.00683359	0.00862409	0.0106172	0.0127921	0.0151314	0.0176124	0.0202075
		TT	D3	mt	0	0	0	0	0	0	0	0	0	0	0	0	0	0	0	0	0	0	0	0	0	0	1.64648e-15	3.44838e-07	1.48793e-05	7.14981e-05	0.000178992	0.000330991	0.000515631	0.000718625	0.000926768	0.00113321	0.00133391	0.00152551	0.00173318	0.00206482	0.00260278	0.00335181	0.00428441	0.00537098	0.00658429	0.00791107	0.00934019	0.0108574	0.0124453
		TT	D4	mt	0	0	0	0	0	0	0	0	0	0	0	0	0	0	0	0	0	0	0	0	0	0	1.64648e-15	3.44838e-07	1.48793e-05	7.14981e-05	0.000178992	0.000330991	0.000515631	0.000718625	0.000926768	0.00113321	0.00133391	0.00152551	0.00173318	0.00206482	0.00260278	0.00335181	0.00428441	0.00537098	0.00658429	0.00791107	0.00934019	0.0108574	0.0124453
		HB	D2	mt	0	0	0	0	0	0	0	0	0	0	0	0	0	0	0	0	0	0	0	0	0	0	7.37532e-17	1.61714e-08	8.48964e-07	4.83969e-06	1.36486e-05	2.74584e-05	4.55841e-05	6.70415e-05	9.09119e-05	0.000116702	0.000144084	0.000172733	0.000205213	0.000254404	0.000331548	0.000438475	0.000572309	0.00072937	0.000906257	0.00110084	0.00131129	0.00153567	0.00177202
		HB	D3	mt	0	0	0	0	0	0	0	0	0	0	0	0	0	0	0	0	0	0	0	0	0	0	6.17856e-17	1.35474e-08	7.10498e-07	4.01152e-06	1.11457e-05	2.20221e-05	3.5825e-05	5.15389e-05	6.82561e-05	8.54336e-05	0.000102694	0.000119697	0.000138008	0.0001659	0.000210678	0.000273678	0.000353203	0.000447003	0.000552976	0.000669795	0.000796316	0.000931339	0.00107365
		HB	D4	mt	0	0	0	0	0	0	0	0	0	0	0	0	0	0	0	0	0	0	0	0	0	0	6.17856e-17	1.35474e-08	7.10498e-07	4.01152e-06	1.11457e-05	2.20221e-05	3.5825e-05	5.15389e-05	6.82561e-05	8.54336e-05	0.000102694	0.000119697	0.000138008	0.0001659	0.000210678	0.000273678	0.000353203	0.000447003	0.000552976	0.000669795	0.000796316	0.000931339	0.00107365
Lithium outflow - Batt. Rep.		PV	D2	mt	0	0	0	1.92034e-19	3.89577e-13	6.31966e-11	7.21152e-10	3.06324e-09	8.07385e-09	1.62857e-08	2.78371e-08	4.25302e-08	5.98289e-08	7.85583e-08	9.6952e-08	1.17593e-07	1.7001e-07	3.24419e-07	6.53487e-07	1.20519e-06	2.02062e-06	3.27519e-06	5.27802e-06	8.24357e-06	1.22186e-05	1.71874e-05	2.35027e-05	3.20776e-05	4.38619e-05	5.93838e-05	7.86492e-05	0.000101239	0.000126482	0.000153639	0.000181987	0.000210846	0.000239544	0.000267595	0.000294852	0.000321122	0.00034566	0.000366952	0.000382812	0.000390619	0.000404759
		PV	D3	mt	0	0	0	1.92034e-19	3.89577e-13	6.31966e-11	7.21152e-10	3.06324e-09	8.07385e-09	1.62857e-08	2.78371e-08	4.25302e-08	5.98289e-08	7.85583e-08	9.6952e-08	1.17593e-07	1.7001e-07	3.24419e-07	6.53487e-07	1.20519e-06	2.02062e-06	3.27519e-06	5.27802e-06	8.24357e-06	1.22186e-05	1.71874e-05	2.35027e-05	3.20776e-05	4.38619e-05	5.93838e-05	7.86492e-05	0.000101239	0.000126482	0.000153639	0.000181987	0.000210846	0.000239544	0.000267595	0.000294852	0.000321122	0.00034566	0.000366952	0.000382812	0.000390619	0.000404759
		PV	D4	mt	0	0	0	1.92034e-19	3.89577e-13	6.31966e-11	7.21152e-10	3.06324e-09	8.07385e-09	1.62857e-08	2.78371e-08	4.25302e-08	5.98289e-08	7.85583e-08	9.6952e-08	1.17593e-07	1.7001e-07	3.24419e-07	6.53487e-07	1.20519e-06	2.02062e-06	3.27519e-06	5.27802e-06	8.24357e-06	1.22174e-05	1.69894e-05	2.1336e-05	2.36675e-05	2.37503e-05	2.22872e-05	2.0086e-05	1.76817e-05	1.53612e-05	1.32562e-05	1.1409e-05	9.81733e-06	8.45897e-06	7.30504e-06	6.32618e-06	5.49541e-06	4.78909e-06	4.18708e-06	3.67244e-06	3.23107e-06	2.85125e-06
		LC	D2	mt	0	0	0	0	0	0	0	0	0	0	0	0	0	0	0	0	0	0	2.7987e-17	5.76557e-11	9.36328e-09	1.10004e-07	4.89939e-07	1.32266e-06	2.65534e-06	4.44208e-06	6.71745e-06	9.71472e-06	1.37679e-05	1.91654e-05	2.60471e-05	3.43547e-05	4.38693e-05	5.43081e-05	6.53747e-05	7.67805e-05	8.82342e-05	9.95229e-05	0.000110597	0.000121399	0.000131668	0.000140869	0.000148262	0.000153014	0.000160345
		LC	D3	mt	0	0	0	0	0	0	0	0	0	0	0	0	0	0	0	0	0	0	2.7987e-17	5.76557e-11	9.36328e-09	1.10004e-07	4.89939e-07	1.32266e-06	2.65534e-06	4.44208e-06	6.71745e-06	9.71472e-06	1.37679e-05	1.91654e-05	2.60471e-05	3.43547e-05	4.38693e-05	5.43081e-05	6.53747e-05	7.67805e-05	8.82342e-05	9.95229e-05	0.000110597	0.000121399	0.000131668	0.000140869	0.000148262	0.000153014	0.000160345
		LC	D4	mt	0	0	0	0	0	0	0	0	0	0	0	0	0	0	0	0	0	0	2.7987e-17	5.76557e-11	9.36328e-09	1.10004e-07	4.89939e-07	1.32266e-06	2.65495e-06	4.37784e-06	6.01357e-06	6.97382e-06	7.15606e-06	6.79177e-06	6.15659e-06	5.43473e-06	4.72622e-06	4.07828e-06	3.50744e-06	3.01469e-06	2.59398e-06	2.2367e-06	1.93387e-06	1.67715e-06	1.45918e-06	1.27367e-06	1.11533e-06	9.79746e-07	8.63258e-07
		RT	D2	mt	0	0	0	0	0	0	0	0	0	0	0	0	0	0	0	0	0	0	0	0	0	0	0	4.56697e-13	3.75755e-09	9.20526e-08	4.75517e-07	1.33399e-06	2.73938e-06	4.68386e-06	7.11332e-06	9.95495e-06	1.31518e-05	1.6663e-05	2.04767e-05	2.50063e-05	3.13847e-05	4.05871e-05	5.29995e-05	6.85845e-05	8.70901e-05	0.000108188	0.000131602	0.000157111	0.000184525
		RT	D3	mt	0	0	0	0	0	0	0	0	0	0	0	0	0	0	0	0	0	0	0	0	0	0	0	1.37707e-10	8.08705e-08	9.53127e-07	4.0601e-06	1.10753e-05	2.36748e-05	4.3462e-05	7.1977e-05	0.000110977	0.000162351	0.000227624	0.000310949	0.000426089	0.00058448	0.00078911	0.00103747	0.00132445	0.00164378	0.0019917	0.00236621	0.00276518	0.00318468
		RT	D4	mt	0	0	0	0	0	0	0	0	0	0	0	0	0	0	0	0	0	0	0	0	0	0	0	7.65308e-12	1.68668e-08	2.47071e-07	8.68479e-07	1.73746e-06	2.5564e-06	3.08412e-06	3.21692e-06	3.03815e-06	2.70605e-06	2.33622e-06	1.98706e-06	1.68063e-06	1.42093e-06	1.20443e-06	1.02515e-06	8.76883e-07	7.54037e-07	6.51894e-07	5.66579e-07	4.94964e-07	4.34533e-07
		TT	D2	mt	0	0	0	0	0	0	0	0	0	0	0	0	0	0	0	0	0	0	0	0	0	0	1.65387e-07	2.42222e-05	9.7708e-05	0.000215374	0.000365302	0.000536817	0.000720798	0.000912415	0.00110366	0.00130831	0.00150978	0.00186072	0.00254049	0.00351977	0.00472699	0.0061095	0.00763583	0.00929455	0.0110646	0.0118351	0.0151802	0.0175847	0.0204705
		TT	D3	mt	0	0	0	0	0	0	0	0	0	0	0	0	0	0	0	0	0	0	0	0	0	0	9.17896e-07	3.74451e-05	0.000133746	0.00028315	0.000470488	0.000683623	0.000914754	0.00112559	0.0014199	0.00176192	0.00217343	0.002939	0.00412996	0.00574401	0.00772497	0.00999129	0.012576	0.0153789	0.0184025	0.0216334	0.0250698	0.0289748	0.0333684
		TT	D4	mt	0	0	0	0	0	0	0	0	0	0	0	0	0	0	0	0	0	0	0	0	0	0	3.51567e-07	2.65343e-05	8.93468e-05	0.000175001	0.00026884	0.000361335	0.00044659	0.000522953	0.000591336	0.000652787	0.000708279	0.00080016	0.00102465	0.00138359	0.00184675	0.00238925	0.00299436	0.00365766	0.0043686	0.00512325	0.00591189	0.00674999	0.00772075
		HB	D2	mt	0	0	0	0	0	0	0	0	0	0	0	0	0	0	0	0	0	0	0	0	0	0	2.22369e-08	3.22485e-06	1.30708e-05	2.91061e-05	4.97012e-05	7.32758e-05	9.86825e-05	0.000125521	0.000153006	0.000182748	0.000212709	0.000264694	0.000361325	0.000497361	0.000663387	0.000852631	0.00106081	0.0012859	0.00152549	0.00173081	0.00205395	0.00234855	0.00268419
		HB	D3	mt	0	0	0	0	0	0	0	0	0	0	0	0	0	0	0	0	0	0	0	0	0	0	1.22719e-07	4.9117e-06	1.76822e-05	3.78899e-05	6.33798e-05	9.23706e-05	0.000123934	0.000156688	0.000194847	0.000236789	0.000286007	0.000380345	0.000525768	0.000717955	0.00094882	0.00120733	0.00150024	0.00181294	0.0021465	0.00249895	0.00287008	0.00328182	0.00373654
		HB	D4	mt	0	0	0	0	0	0	0	0	0	0	0	0	0	0	0	0	0	0	0	0	0	0	4.69918e-08	3.48641e-06	1.17802e-05	2.3335e-05	3.61767e-05	4.88932e-05	6.06566e-05	7.13523e-05	8.11825e-05	9.02733e-05	9.86884e-05	0.000112568	0.000145043	0.00019548	0.000259543	0.00033392	0.000416485	0.000506251	0.000602188	0.000703568	0.000809598	0.000921507	0.00104724
[truncated: 56 more columns]

## Sheet: Supplementary Fig.3
				Unit	2000	2001	2002	2003	2004	2005	2006	2007	2008	2009	2010	2011	2012	2013	2014	2015	2016	2017	2018	2019	2020	2021	2022	2023	2024	2025	2026	2027	2028	2029	2030	2031	2032	2033	2034	2035	2036	2037	2038	2039	2040	2041	2042	2043	2044
Lithium stock		PV	D2	mt	0	3.35486e-06	1.01817e-05	2.08085e-05	3.52536e-05	5.35859e-05	7.55835e-05	0.000100744	0.000127122	0.000155593	0.000190475	0.000538078	0.001238	0.00235352	0.00393963	0.00603541	0.0104093	0.0168314	0.0250721	0.0350407	0.0467147	0.0656067	0.0918352	0.125414	0.166284	0.214298	0.268618	0.329359	0.39595	0.467763	0.54415	0.627411	0.718573	0.817674	0.924757	1.03988	1.1616	1.29124	1.42853	1.57296	1.72418	1.87789	2.03731	2.20214	2.37202
		PV	D3	mt	0	3.35486e-06	1.01817e-05	2.08085e-05	3.52536e-05	5.35859e-05	7.55835e-05	0.000100744	0.000127122	0.000155593	0.000190475	0.000538078	0.001238	0.00235352	0.00393963	0.00603541	0.0104093	0.0168314	0.0250721	0.0350407	0.0467147	0.0656067	0.0918352	0.125414	0.166284	0.214298	0.268618	0.329359	0.39595	0.467763	0.54415	0.627411	0.718573	0.817674	0.924757	1.03988	1.1616	1.29124	1.42853	1.57296	1.72418	1.87789	2.03731	2.20214	2.37202
		PV	D4	mt	0	3.35486e-06	1.01817e-05	2.08085e-05	3.52536e-05	5.35859e-05	7.55835e-05	0.000100744	0.000127122	0.000155593	0.000190475	0.000538078	0.001238	0.00235352	0.00393963	0.00603541	0.0104093	0.0168314	0.0250721	0.0350407	0.0467147	0.0656067	0.0918352	0.125414	0.166284	0.214298	0.268618	0.329359	0.39595	0.467763	0.54415	0.627411	0.718573	0.817674	0.924757	1.03988	1.1616	1.29124	1.42853	1.57296	1.72418	1.87789	2.03731	2.20214	2.37202
		LC	D2	mt	0	0	0	0	0	0	0	0	0	0	0	0	0	0	0	0	0.000715806	0.00226546	0.00456922	0.00762208	0.0114042	0.0175696	0.0262584	0.0376371	0.0518095	0.0688357	0.0885756	0.110921	0.135765	0.162995	0.192499	0.224299	0.259168	0.297095	0.338073	0.382096	0.428768	0.478565	0.531461	0.587446	0.646513	0.707867	0.772005	0.838816	0.908239
		LC	D3	mt	0	0	0	0	0	0	0	0	0	0	0	0	0	0	0	0	0.000715806	0.00226546	0.00456922	0.00762208	0.0114042	0.0175696	0.0262584	0.0376371	0.0518095	0.0688357	0.0885756	0.110921	0.135765	0.162995	0.192499	0.224299	0.259168	0.297095	0.338073	0.382096	0.428768	0.478565	0.531461	0.587446	0.646513	0.707867	0.772005	0.838816	0.908239
		LC	D4	mt	0	0	0	0	0	0	0	0	0	0	0	0	0	0	0	0	0.000715806	0.00226546	0.00456922	0.00762208	0.0114042	0.0175696	0.0262584	0.0376371	0.0518095	0.0688357	0.0885756	0.110921	0.135765	0.162995	0.192499	0.224299	0.259168	0.297095	0.338073	0.382096	0.428768	0.478565	0.531461	0.587446	0.646513	0.707867	0.772005	0.838816	0.908239
		RT	D2	mt	0	0	0	0	0	0	0	0	0	0	0	0	0	0	0	0	0	0	0	0	0	0.000148844	0.000454871	0.000926424	0.00157091	0.00239406	0.00339367	0.00457616	0.00593288	0.00744554	0.00910635	0.0118486	0.0157728	0.0209219	0.0273387	0.0350623	0.0439761	0.0541947	0.0656714	0.0783548	0.0921945	0.107523	0.124542	0.143228	0.163579
		RT	D3	mt	0	0	0	0	0	0	0	0	0	0	0	0	0	0	0	0	0	0	0	0	0	0.000124334	0.000371852	0.00074086	0.00122842	0.00182984	0.00253421	0.00333602	0.00421874	0.00515986	0.0061443	0.00776939	0.010096	0.0131511	0.0169624	0.0215559	0.0268641	0.0329578	0.0398099	0.0473894	0.0556661	0.0648356	0.0750174	0.0861975	0.0983738
		RT	D4	mt	0	0	0	0	0	0	0	0	0	0	0	0	0	0	0	0	0	0	0	0	0	0.000124334	0.000371852	0.00074086	0.00122842	0.00182984	0.00253421	0.00333602	0.00421874	0.00515986	0.0061443	0.00776939	0.010096	0.0131511	0.0169624	0.0215559	0.0268641	0.0329578	0.0398099	0.0473894	0.0556661	0.0648356	0.0750174	0.0861975	0.0983738
		TT	D2	mt	0	0	0	0	0	0	0	0	0	0	0	0	0	0	0	0	0	0	0	0	0	0.000613185	0.00178725	0.00351124	0.00575802	0.00843201	0.0113724	0.0145499	0.0178999	0.0213634	0.0248861	0.031525	0.0413788	0.0541426	0.0697829	0.088204	0.108962	0.132025	0.157089	0.183901	0.212252	0.242768	0.275832	0.311391	0.349422
		TT	D3	mt	0	0	0	0	0	0	0	0	0	0	0	0	0	0	0	0	0	0	0	0	0	0.000516945	0.00147678	0.00284246	0.00456436	0.00654042	0.00862604	0.0107788	0.0129352	0.0150413	0.0170523	0.02096	0.0268357	0.0345039	0.0439552	0.0551356	0.0677715	0.0818402	0.0971511	0.113546	0.130893	0.149568	0.169802	0.191563	0.214833
		TT	D4	mt	0	0	0	0	0	0	0	0	0	0	0	0	0	0	0	0	0	0	0	0	0	0.000516945	0.00147678	0.00284246	0.00456436	0.00654042	0.00862604	0.0107788	0.0129352	0.0150413	0.0170523	0.02096	0.0268357	0.0345039	0.0439552	0.0551356	0.0677715	0.0818402	0.0971511	0.113546	0.130893	0.149568	0.169802	0.191563	0.214833
		HB	D2	mt	0	0	0	0	0	0	0	0	0	0	0	0	0	0	0	0	0	0	0	0	0	4.30559e-05	0.000130381	0.000261611	0.00043368	0.000641735	0.000877542	0.00113888	0.00142111	0.00171978	0.00203094	0.00260739	0.00345143	0.00454953	0.00590173	0.0075003	0.00931934	0.0113467	0.0135586	0.0159346	0.018458	0.0212013	0.0241782	0.0273858	0.0308223
		HB	D3	mt	0	0	0	0	0	0	0	0	0	0	0	0	0	0	0	0	0	0	0	0	0	3.60694e-05	0.000106934	0.000210012	0.000340663	0.00049293	0.000658563	0.000833914	0.00101392	0.00119407	0.00137061	0.00170579	0.00220179	0.00285143	0.00365575	0.00461058	0.00570026	0.00691724	0.00824681	0.00967641	0.0111958	0.0128477	0.0146402	0.0165716	0.0186404
		HB	D4	mt	0	0	0	0	0	0	0	0	0	0	0	0	0	0	0	0	0	0	0	0	0	3.60694e-05	0.000106934	0.000210012	0.000340663	0.00049293	0.000658563	0.000833914	0.00101392	0.00119407	0.00137061	0.00170579	0.00220179	0.00285143	0.00365575	0.00461058	0.00570026	0.00691724	0.00824681	0.00967641	0.0111958	0.0128477	0.0146402	0.0165716	0.0186404
[truncated: 56 more columns]

## Sheet: Supplementary Fig.4
				Unit	2000	2001	2002	2003	2004	2005	2006	2007	2008	2009	2010	2011	2012	2013	2014	2015	2016	2017	2018	2019	2020	2021	2022	2023	2024	2025	2026	2027	2028	2029	2030	2031	2032	2033	2034	2035	2036	2037	2038	2039	2040	2041	2042	2043	2044
Vehicle sales		NAM		million	19.1153	18.7132	18.6776	18.4122	18.8943	19.0745	18.715	18.1507	15.1667	12.0836	13.3556	14.6608	16.5021	17.664	18.7339	19.7851	19.8495	19.6608	19.1957	18.9336	18.824	18.814	19.0414	19.3727	19.6825	19.9385	19.9767	20.1231	20.2478	20.3732	20.5113	20.5093	20.6707	20.8327	20.9937	21.153	21.1631	21.3119	21.4557	21.5978	21.7404	21.7329	21.8737	22.0122	22.1493
		WEU		million	17.3252	16.9996	16.7245	16.8064	17.6318	17.6573	17.7796	17.8921	16.3076	15.7852	15.4576	15.5483	14.2375	14.0845	14.7207	16.235	17.1531	17.5442	17.1441	16.7692	16.5258	16.4174	16.4704	16.6063	16.7736	16.9306	17.0313	17.1383	17.2239	17.2989	17.3724	17.4418	17.5332	17.6221	17.7137	17.8125	17.9198	18.023	18.1114	18.1986	18.2853	18.3205	18.4089	18.4984	18.588
		POECD		million	6.04624	6.01745	6.30484	6.70235	6.94474	6.95773	6.8144	6.47422	6.20059	5.61986	6.07497	5.3028	6.58255	6.62503	6.80263	6.33596	6.29515	6.58744	6.31824	6.23113	6.22739	6.16016	6.17506	6.19928	6.22265	6.2411	6.18299	6.19275	6.19804	6.20124	6.20438	6.14504	6.14914	6.15284	6.15688	6.16155	6.13238	6.13534	6.13652	6.13705	6.13771	6.13434	6.13531	6.13573	6.13618
		EAS		million	4.22672	4.35952	5.31922	6.25482	6.68648	7.3807	8.73009	10.3829	10.846	15.3664	19.8658	20.4209	21.1521	23.8343	25.4943	26.8125	30.1591	31.2303	31.4483	31.666	32.0594	32.221	32.8327	33.5302	34.2326	34.8662	34.8174	35.1263	35.3524	35.5012	35.5961	34.762	34.7799	34.6982	34.5645	34.3841	33.281	32.9554	32.5572	32.0996	31.5932	30.2718	30.4057	30.5046	30.5588
		SAS		million	0.944241	0.935987	0.929107	1.07851	1.31546	1.62786	1.96334	2.21113	2.17535	2.42446	3.23814	3.5029	3.81166	3.44308	3.39959	3.73222	3.96917	4.34828	5.29523	6.36272	7.57145	9.25493	11.1213	13.1088	15.1308	17.0912	19.1969	21.0131	22.4466	23.8261	25.2039	26.2981	27.5767	28.8935	30.2083	31.4829	32.6212	33.8989	35.0849	36.1791	37.2145	38.0391	39.016	39.9032	40.7573
		PAS		million	1.4049	1.45121	1.58728	1.69533	2.02218	2.07358	1.79701	1.91027	2.15722	1.94028	2.54416	2.64996	3.51903	3.60843	3.21722	3.12397	3.18529	3.31607	4.13778	4.54358	4.98266	5.56061	6.17707	6.80879	7.43185	8.02195	8.60748	9.13927	9.65669	10.1454	10.5299	10.8401	11.2132	11.5744	11.9332	12.2885	12.5726	12.9398	13.2838	13.6109	13.9226	14.1269	14.4374	14.7376	15.0231
		LAM		million	3.35574	3.41695	3.425	3.4179	3.96983	5.22404	6.10239	6.84381	6.8197	6.49882	7.45126	7.57948	7.83403	8.10499	7.1868	6.04457	5.81127	6.08453	9.20006	9.44298	9.70152	9.89274	10.1197	10.3097	10.4671	10.6067	10.672	10.8592	11.0637	11.2723	11.4744	11.5758	11.7894	11.9897	12.1696	12.326	12.3464	12.4796	12.6003	12.7084	12.8629	12.889	13.0535	13.2534	13.4663
		EIT		million	2.99708	2.94262	3.09086	3.30208	3.43973	3.51752	4.19973	5.23648	5.69742	2.99945	3.47429	4.33177	4.61717	4.52625	4.13634	2.9897	3.15421	3.5543	6.3496	6.16602	6.00488	5.84128	5.70612	5.56196	5.39917	5.24319	5.08648	5.20112	5.34142	5.47964	5.62026	5.74105	5.85697	5.95213	6.00884	6.04993	6.08714	6.1124	6.13673	6.16265	6.19068	6.19239	6.23363	6.27775	6.32226
		SSA		million	0.456668	0.466818	0.479384	0.506341	0.59182	0.713876	0.831025	0.760138	0.618287	0.528672	0.623707	0.700941	0.791241	0.826245	0.830004	0.736249	0.658206	0.64649	0.905888	0.981867	1.06802	1.18641	1.32586	1.49085	1.68503	1.91237	2.25143	2.66239	3.15257	3.72564	4.3629	5.27159	6.25306	7.34615	8.51256	9.69651	11.1952	12.2373	13.1358	13.79	14.3803	14.9079	15.413	15.9523	16.5023
		MNA		million	2.06257	2.12772	2.21467	2.3061	2.48788	2.6249	2.85073	3.05159	3.37288	3.38255	3.94337	4.10055	3.7148	3.59786	4.23006	4.03249	3.75771	3.765	4.72112	4.91719	5.13016	5.31582	5.56701	5.81366	6.04929	6.27386	6.47662	6.71668	6.96627	7.19985	7.43356	7.70912	8.04922	8.38876	8.70073	9.01602	9.30773	9.65433	9.98612	10.2974	10.5788	10.745	11.0059	11.2383	11.4757
Vehicle sales		PV		million	47.8261	47.7897	48.2339	49.5022	51.4193	54.1854	56.8227	59.4379	56.6	55.1172	62.111	64.2972	67.8387	71.0194	73.7273	74.9738	78.7609	79.958	87.8782	89.0394	90.9607	93.2765	96.6741	100.307	103.921	107.338	109.982	113.342	116.318	119.206	122.033	123.712	126.685	129.723	132.705	135.59	137.403	139.947	142.155	143.932	145.546	145.564	147.614	149.608	151.547
		LC		million	8.182	7.88081	8.64856	9.03386	10.2918	10.322	10.4306	10.8904	10.2276	9.08941	10.8962	11.2888	11.9393	12.2309	12.0129	12.0383	12.2272	13.3138	13.4459	13.6302	13.8216	14.0758	14.5194	15.0874	15.6861	16.2847	16.7949	17.2624	17.72	18.1708	18.5982	18.7776	19.2565	19.7235	20.183	20.6358	21.0175	21.5056	21.9633	22.4075	22.8479	23.224	23.7129	24.1748	24.6294
		RT		million	0.703282	0.646596	0.655129	0.687474	0.798164	0.815837	0.859573	0.875878	0.83632	0.751135	0.942464	1.04508	1.03521	1.00119	0.917906	0.879192	0.899081	0.928639	0.948047	0.973543	1.00619	1.03918	1.08013	1.12431	1.16868	1.21277	1.25401	1.30168	1.34689	1.38284	1.4184	1.43166	1.47142	1.51022	1.54828	1.58478	1.6159	1.65953	1.6963	1.731	1.76556	1.79546	1.83563	1.8716	1.90737
		TT		million	1.07263	0.968946	1.0557	1.09223	1.28555	1.33872	1.47603	1.50698	1.50644	1.49891	1.87047	1.94971	1.72516	1.83367	1.86802	1.71362	1.87704	2.28537	2.20038	2.13454	2.07601	2.04026	2.02494	2.04236	2.05742	2.04956	2.02811	2.02379	2.02187	2.02016	2.01572	2.11615	2.19411	2.22404	2.25149	2.28254	2.3078	2.34837	2.38173	2.41403	2.44516	2.47002	2.50928	2.54272	2.575
		HB		million	0.150607	0.145063	0.159195	0.166287	0.189442	0.189998	0.194409	0.202131	0.191426	0.172682	0.208769	0.217517	0.223853	0.229428	0.225362	0.222809	0.228476	0.251692	0.243462	0.236589	0.230758	0.232566	0.238176	0.241108	0.241029	0.240414	0.240549	0.241883	0.242935	0.243644	0.244064	0.256152	0.264599	0.269534	0.274137	0.278171	0.282485	0.287544	0.292263	0.296896	0.301415	0.305999	0.311107	0.315836	0.32041
End-of-life vehicles		NAM		million	11.9729	12.3216	12.6582	12.9862	13.3138	13.6551	14.0139	14.3756	14.725	15.0546	15.3625	15.6381	15.867	16.0175	16.0357	15.9063	15.799	15.5799	15.4441	15.4294	15.5359	15.7434	16.0148	16.3059	16.5797	16.8155	17.0099	17.1712	17.3137	17.452	17.5957	17.7473	17.9041	18.0627	18.221	18.3784	18.5331	18.6829	18.8281	18.971	19.1135	19.2556	19.3959	19.534	19.6707
		WEU		million	10.42	11.0199	11.3335	11.6533	11.9998	12.3753	12.7608	13.1298	13.4654	13.7703	14.0579	14.3357	14.6014	14.8357	15.0099	15.1147	14.6522	14.6712	14.6415	14.5786	14.5232	14.5197	14.5887	14.7184	14.8759	15.0297	15.1621	15.2693	15.3567	15.4335	15.508	15.5856	15.6678	15.7544	15.8441	15.9359	16.0289	16.1219	16.2143	16.3062	16.398	16.4905	16.5841	16.6787	16.774
		POECD		million	3.99886	4.21538	4.37959	4.52912	4.6581	4.76797	4.86486	4.9555	5.04896	5.15358	5.27073	5.39326	5.50852	5.60321	5.66722	5.69958	5.74537	5.73753	5.7398	5.76437	5.80582	5.84985	5.88939	5.92445	5.95301	5.97311	5.98528	5.9913	5.99371	5.99507	5.99712	6.00017	6.00343	6.00657	6.00979	6.01338	6.01692	6.01948	6.02086	6.0216	6.02229	6.02307	6.02366	6.02401	6.02433
		EAS		million	1.93085	2.28821	2.46679	2.63865	2.79253	2.93475	3.07738	3.23789	3.43851	3.69801	4.02565	4.42168	4.90843	5.51176	6.23224	7.114	6.56564	7.52907	8.58497	9.73351	11.0055	12.3934	13.8553	15.3384	16.7852	18.1539	19.4249	20.5971	21.6822	22.6959	23.6518	24.5565	25.4072	26.2012	26.9389	27.6236	28.2491	28.8009	29.2756	29.6813	30.0263	30.311	30.5284	30.6778	30.7654
		SAS		million	0.29777	0.320734	0.347384	0.377148	0.409594	0.445425	0.48437	0.524673	0.565634	0.609921	0.663529	0.73281	0.820044	0.922346	1.03643	1.16506	1.29084	1.45656	1.63463	1.8136	1.98645	2.15336	2.31785	2.49006	2.68952	2.93888	3.26025	3.67493	4.20009	4.84573	5.61415	6.5013	7.49752	8.58499	9.73925	10.9366	12.1574	13.3858	14.6132	15.8369	17.057	18.2725	19.4817	20.6835	21.8771
		PAS		million	0.709546	0.758425	0.810314	0.859352	0.898363	0.929195	0.959066	0.993037	1.03366	1.08323	1.14312	1.20884	1.2731	1.33415	1.39376	1.45517	1.57432	1.66445	1.78092	1.91661	2.05274	2.17587	2.28455	2.3895	2.50838	2.65319	2.82902	3.03871	3.28405	3.56522	3.88045	4.22624	4.5979	4.99015	5.39774	5.81521	6.2362	6.65479	7.06749	7.47295	7.87097	8.26128	8.6436	9.01869	9.3876
		LAM		million	0.991209	1.07288	1.15892	1.24905	1.34311	1.44056	1.53995	1.63985	1.7397	1.83911	1.93762	2.03721	2.14459	2.26907	2.41962	2.60008	3.05203	3.30669	3.57541	3.85041	4.12484	4.3914	4.63828	4.85333	5.03489	5.19979	5.37419	5.57626	5.81063	6.07268	6.35427	6.64716	6.94431	7.24019	7.53111	7.81562	8.09392	8.36668	8.63418	8.89645	9.15375	9.40664	9.6552	9.89868	10.136
		EIT		million	0.837636	1.02001	1.11098	1.20275	1.29648	1.39289	1.49232	1.59427	1.6971	1.79905	1.9	2.00156	2.10461	2.20958	2.3226	2.4529	2.37338	2.508	2.63201	2.74548	2.85329	2.95708	3.05152	3.12971	3.19317	3.25762	3.34309	3.45887	3.60092	3.75816	3.9187	4.07282	4.21374	4.33778	4.44486	4.53832	4.62325	4.7045	4.78555	4.86834	4.95358	5.04108	5.13006	5.2194	5.30788
		SSA		million	0.207499	0.219078	0.229971	0.24057	0.251155	0.261661	0.271872	0.281729	0.291409	0.301133	0.311195	0.322017	0.33416	0.348323	0.364845	0.383075	0.438377	0.458267	0.476633	0.494161	0.511752	0.52993	0.548354	0.565935	0.581813	0.596623	0.61234	0.631034	0.654297	0.683361	0.719372	0.76356	0.81743	0.88314	0.963769	1.06327	1.18623	1.33778	1.52413	1.7525	2.03039	2.36466	2.76118	3.22439	3.75489
		MNA		million	0.619135	0.672791	0.726517	0.780514	0.835003	0.889988	0.945595	1.0022	1.06027	1.12001	1.18141	1.2447	1.31086	1.38169	1.45855	1.54187	1.77748	1.88671	2.00418	2.12785	2.25224	2.37394	2.49248	2.60695	2.71641	2.82366	2.93476	3.05484	3.18611	3.32866	3.48186	3.64493	3.81688	3.99662	4.18315	4.37597	4.57485	4.77963	4.99039	5.2077	5.43254	5.66577	5.90783	6.1587	6.41823
End-of-life vehicles		PV		million	26.6869	28.187	29.2407	30.278	31.3081	32.357	33.429	34.5028	35.5659	36.6262	37.699	38.8	39.9394	41.0945	42.2372	43.4279	43.5172	44.7436	46.1427	47.7506	49.5821	51.6263	53.829	56.0887	58.3163	60.4914	62.6544	64.8621	67.1621	69.5835	72.1337	74.797	77.5412	80.331	83.135	85.9287	88.6886	91.3928	94.0392	96.6436	99.2256	101.793	104.341	106.872	109.39
		LC		million	4.08232	4.45955	4.67067	4.87291	5.06972	5.26752	5.46792	5.66971	5.8787	6.10663	6.36295	6.64261	6.93403	7.2222	7.48667	7.7273	7.66178	7.88204	8.12219	8.3809	8.65188	8.93238	9.22493	9.53219	9.84738	10.1594	10.4607	10.7509	11.0366	11.3283	11.6348	11.9607	12.3053	12.6655	13.0379	13.4196	13.8068	14.1949	14.5833	14.9741	15.3691	15.7686	16.1714	16.5775	16.9876
		RT		million	0.365938	0.382946	0.400236	0.418121	0.437319	0.457508	0.476621	0.492959	0.507508	0.523141	0.541891	0.563528	0.586017	0.60673	0.623657	0.63834	0.655683	0.678497	0.705323	0.732436	0.756111	0.774663	0.789029	0.800961	0.81196	0.823213	0.835554	0.849622	0.865889	0.884593	0.905721	0.929071	0.954473	0.98183	1.01094	1.04137	1.07246	1.10365	1.13482	1.16611	1.19767	1.2295	1.2616	1.29404	1.32686
		TT		million	0.746177	0.771022	0.798803	0.832235	0.863537	0.887704	0.909337	0.93685	0.9751	1.02757	1.09688	1.16945	1.24633	1.33686	1.41548	1.45717	1.26609	1.32065	1.36478	1.40592	1.47223	1.55929	1.63768	1.69602	1.73493	1.75874	1.77402	1.78756	1.80221	1.81638	1.82794	1.83774	1.84672	1.85508	1.86402	1.87847	1.90078	1.92814	1.95775	1.98821	2.01876	2.04992	2.08191	2.11434	2.14667
		HB		million	0.104117	0.108474	0.111779	0.115392	0.119255	0.123129	0.127262	0.132228	0.138336	0.145359	0.152925	0.160243	0.166933	0.172998	0.177922	0.182086	0.167897	0.173636	0.179113	0.18415	0.189412	0.195258	0.200674	0.204737	0.207388	0.209278	0.211161	0.213303	0.21553	0.217578	0.219355	0.221022	0.222674	0.224298	0.225965	0.228169	0.231191	0.234816	0.238782	0.242914	0.247106	0.25137	0.25571	0.260101	0.264505
Vehicle stock		NAM		million	231.161	237.553	243.573	248.998	254.579	259.998	264.699	268.474	268.916	265.945	263.938	262.961	263.596	265.243	267.941	271.82	275.87	279.951	283.703	287.207	290.495	293.566	296.592	299.659	302.762	305.885	308.852	311.803	314.738	317.659	320.574	323.336	326.103	328.873	331.646	334.42	337.05	339.679	342.307	344.934	347.561	350.038	352.516	354.994	357.472
		WEU		million	206.54	212.52	217.911	223.064	228.696	233.978	238.997	243.759	246.601	248.616	250.016	251.228	250.865	250.113	249.824	250.944	253.445	256.318	258.821	261.011	263.014	264.912	266.793	268.681	270.579	272.48	274.349	276.218	278.085	279.951	281.815	283.671	285.537	287.404	289.274	291.15	293.041	294.942	296.839	298.732	300.619	302.449	304.274	306.094	307.908
		POECD		million	79.1392	80.9413	82.8666	85.0398	87.3264	89.5162	91.4657	92.9845	94.1361	94.6024	95.4066	95.3162	96.3902	97.412	98.5474	99.1838	99.7336	100.583	101.162	101.629	102.05	102.361	102.646	102.921	103.191	103.459	103.656	103.858	104.062	104.268	104.476	104.62	104.766	104.912	105.06	105.208	105.323	105.439	105.555	105.67	105.786	105.897	106.008	106.12	106.232
		EAS		million	42.2378	44.3091	47.1615	50.7777	54.6716	59.1176	64.7703	71.9153	79.3228	90.9912	106.831	122.831	139.074	157.397	176.659	196.357	219.951	243.652	266.515	288.448	309.502	329.329	348.307	366.499	383.946	400.658	416.051	430.58	444.25	457.056	469	479.205	488.578	497.075	504.701	511.461	516.493	520.648	523.929	526.348	527.914	527.875	527.753	527.579	527.373
		SAS		million	7.59757	8.21282	8.79454	9.4959	10.4018	11.5842	13.0632	14.7496	16.3593	18.1739	20.7485	23.5186	26.5102	29.0309	31.3941	33.9613	36.6396	39.5313	43.1919	47.741	53.326	60.4276	69.2311	79.8498	92.2911	106.443	122.38	139.718	157.965	176.945	196.535	216.332	236.411	256.719	277.188	297.735	318.199	338.712	359.183	379.525	399.683	419.45	438.984	458.204	477.084
		PAS		million	15.4702	16.163	16.9399	17.7759	18.8997	20.0441	20.8821	21.7993	22.9229	23.7799	25.181	26.6221	28.868	31.1423	32.9657	34.6345	36.2455	37.8971	40.254	42.881	45.8109	49.1956	53.0881	57.5074	62.4309	67.7997	73.5781	79.6787	86.0513	92.6315	99.2809	105.895	112.51	119.094	125.63	132.103	138.439	144.724	150.941	157.079	163.13	168.996	174.79	180.509	186.144
		LAM		million	41.1286	43.4727	45.7387	47.9076	50.5343	54.3178	58.8802	64.0842	69.1642	73.8239	79.3375	84.8798	90.5692	96.4052	101.172	104.617	107.376	110.154	115.779	121.371	126.948	132.449	137.931	143.387	148.819	154.226	159.524	164.807	170.06	175.26	180.38	185.308	190.153	194.903	199.541	204.052	208.304	212.417	216.383	220.195	223.904	227.387	230.785	234.14	237.47
		EIT		million	35.5441	37.4667	39.4465	41.5459	43.6891	45.8138	48.5212	52.1634	56.1637	57.3641	58.9384	61.2686	63.7812	66.0978	67.9116	68.4484	69.2292	70.2755	73.9931	77.4136	80.5652	83.4494	86.104	88.5363	90.7423	92.7278	94.4712	96.2135	97.954	99.6755	101.377	103.045	104.688	106.303	107.867	109.378	110.842	112.25	113.601	114.896	116.133	117.284	118.388	119.446	120.46
		SSA		million	6.84503	7.09277	7.34218	7.60795	7.94862	8.40083	8.95999	9.4384	9.76527	9.99281	10.3053	10.6842	11.1413	11.6193	12.0844	12.4376	12.6574	12.8456	13.2749	13.7626	14.3189	14.9753	15.7529	16.6778	17.781	19.0967	20.7358	22.7672	25.2655	28.3077	31.9513	36.4593	41.8949	48.3579	55.9067	64.54	74.5489	85.4484	97.0601	109.098	121.448	133.991	146.643	159.37	172.118
		MNA		million	25.1598	26.6148	28.1029	29.6285	31.2814	33.0163	34.9214	36.9708	39.2834	41.5459	44.3079	47.1638	49.5677	51.7839	54.5554	57.046	59.0262	60.9045	63.6215	66.4108	69.2887	72.2306	75.3051	78.5118	81.8447	85.2949	88.8368	92.4986	96.2788	100.15	104.102	108.166	112.398	116.79	121.308	125.948	130.681	135.556	140.551	145.641	150.787	155.866	160.965	166.044	171.102
Vehicle stock		PV		million	578.115	597.718	616.711	635.935	656.047	677.875	701.269	726.204	747.238	765.729	790.141	815.638	843.537	873.462	904.953	936.498	971.742	1006.96	1048.69	1089.98	1131.36	1173.01	1215.85	1260.07	1305.68	1352.52	1399.85	1448.33	1497.49	1547.11	1597.01	1645.93	1695.07	1744.46	1794.03	1843.69	1892.41	1940.96	1989.08	2036.36	2082.69	2126.46	2169.73	2212.47	2254.62
		LC		million	95.6811	99.1023	103.08	107.241	112.463	117.518	122.48	127.701	132.05	135.033	139.566	144.212	149.217	154.226	158.752	163.063	167.629	173.061	178.384	183.633	188.803	193.947	199.241	204.796	210.635	216.76	223.094	229.606	236.289	243.132	250.095	256.912	263.863	270.921	278.066	285.282	292.493	299.804	307.184	314.617	322.096	329.551	337.093	344.69	352.332
		RT		million	7.33007	7.59372	7.84862	8.11797	8.47881	8.83714	9.22009	9.60301	9.93182	10.1598	10.5604	11.0419	11.4911	11.8856	12.1798	12.4207	12.6641	12.9142	13.157	13.3981	13.6481	13.9127	14.2038	14.5271	14.8838	15.2734	15.6918	16.1439	16.6249	17.1231	17.6358	18.1384	18.6554	19.1838	19.7211	20.2645	20.8079	21.3638	21.9253	22.4902	23.0581	23.624	24.1981	24.7756	25.3561
		TT		million	8.45149	8.64942	8.90632	9.16631	9.58832	10.0393	10.606	11.1762	11.7075	12.1788	12.9524	13.7327	14.2115	14.7083	15.1609	15.4173	16.0283	16.993	17.8286	18.5572	19.161	19.642	20.0292	20.3756	20.6981	20.9889	21.243	21.4792	21.6989	21.9026	22.0904	22.3688	22.7162	23.0852	23.4727	23.8767	24.2838	24.704	25.128	25.5538	25.9802	26.4003	26.8277	27.256	27.6844
		HB		million	1.24593	1.28252	1.32993	1.38083	1.45101	1.51788	1.58503	1.65493	1.70802	1.73535	1.79119	1.84846	1.90539	1.96181	2.00925	2.04998	2.11056	2.18861	2.25296	2.3054	2.34675	2.38406	2.42156	2.45793	2.49157	2.5227	2.55209	2.58067	2.60808	2.63414	2.65885	2.69398	2.73591	2.78114	2.82931	2.87932	2.93061	2.98334	3.03682	3.0908	3.14511	3.19974	3.25514	3.31087	3.36678
[truncated: 56 more columns]

## Sheet: Supplementary Fig.5
					2020	2030	2040	2050	2060	2070	2080	2090	2100
	LDV	MDC	ICEV		0.855	0.45	0.275	0.1	0.05	0	0	0	0
			HEV		0.1	0.25	0.225	0.2	0.1	0	0	0	0
			PHEV		0.015	0.09	0.145	0.2	0.225	0.25	0.1	0	0
			FCV		0	0	0	0	0	0	0	0	0
			BEV		0.03	0.21	0.355	0.5	0.625	0.75	0.9	1	1
		LDC	ICEV		1	0.855	0.45	0.275	0.1	0.05	0	0	0
			HEV		0	0.1	0.25	0.225	0.2	0.1	0	0	0
			PHEV		0	0.015	0.09	0.145	0.2	0.225	0.25	0.1	0
			FCV		0	0	0	0	0	0	0	0	0
			BEV		0	0.03	0.21	0.355	0.5	0.625	0.75	0.9	1
	HDV	MDC	ICEV		1	0.855	0.45	0.275	0.1	0.05	0	0	0
			HEV		0	0.1	0.25	0.225	0.2	0.1	0	0	0
			PHEV		0	0.015	0.09	0.145	0.2	0.225	0.25	0.1	0
			FCV		0	0	0	0	0	0	0	0	0
			BEV		0	0.03	0.21	0.355	0.5	0.625	0.75	0.9	1
		LDC	ICEV		1	1	0.855	0.45	0.275	0.1	0.05	0	0
			HEV		0	0	0.1	0.25	0.225	0.2	0.1	0	0
			PHEV		0	0	0.015	0.09	0.145	0.2	0.225	0.25	0.1
			FCV		0	0	0	0	0	0	0	0	0
			BEV		0	0	0.03	0.21	0.355	0.5	0.625	0.75	0.9

## Sheet: Supplementary Fig.6
				Unit	2000	2010	2020	2030	2040	2050	2060	2070	2080	2090	2100
			BEV-LDV	km	300	300	300	300	300	300	300	300	300	300	300
			PHEV-LDV	km	60	60	60	60	60	60	60	60	60	60	60
			BEV-HDV (case I)	km	500	500	500	500	500	500	500	500	500	500	500
			BEV-HDV (case II)	km	500	500	400	300	300	300	300	300	300	300	300
			PHEV-HDV	km	100	100	100	100	100	100	100	100	100	100	100

## Sheet: Supplementary Fig.7
				Unit	2000	2001	2002	2003	2004	2005	2006	2007	2008	2009	2010	2011	2012	2013	2014	2015	2016	2017	2018	2019	2020	2021	2022	2023	2024	2025	2026	2027	2028	2029	2030	2031	2032	2033	2034	2035	2036	2037	2038	2039	2040	2041	2042	2043	2044
BEV energy consumption		PV	United States	kWh/100km	16.601	16.5698	16.5385	16.507	16.4755	16.4438	16.412	16.3802	16.3482	16.3161	16.2839	16.2517	16.2193	16.1868	16.1542	16.1215	15.8706	15.5747	15.291	15.0189	14.7579	14.5911	14.4253	14.2606	14.0969	13.9342	13.7725	13.6118	13.4521	13.2934	13.1357	13.0924	13.0489	13.0053	12.9616	12.9178	12.8739	12.8298	12.7857	12.7414	12.6971	12.6526	12.6079	12.5632	12.5183
			Canada	kWh/100km	16.601	16.5698	16.5385	16.507	16.4755	16.4438	16.412	16.3802	16.3482	16.3161	16.2839	16.2517	16.2193	16.1868	16.1542	16.1215	15.8706	15.5747	15.291	15.0189	14.7579	14.5911	14.4253	14.2606	14.0969	13.9342	13.7725	13.6118	13.4521	13.2934	13.1357	13.0924	13.0489	13.0053	12.9616	12.9178	12.8739	12.8298	12.7857	12.7414	12.6971	12.6526	12.6079	12.5632	12.5183
			United Kingdom	kWh/100km	15.1051	15.0952	15.0851	15.0748	15.0643	15.0536	15.0427	15.0315	15.0202	15.0086	14.9969	14.9849	14.9727	14.9604	14.9478	14.935	14.6988	14.4194	14.1518	13.8954	13.6496	13.4948	13.3409	13.1879	13.0359	12.8849	12.7348	12.5856	12.4374	12.2901	12.1438	12.1038	12.0638	12.0237	11.9834	11.9431	11.9027	11.8621	11.8215	11.7807	11.7399	11.6989	11.6578	11.6166	11.5753
			Germany	kWh/100km	15.5818	15.5598	15.5377	15.5155	15.4931	15.4707	15.4481	15.4253	15.4025	15.3795	15.3564	15.3332	15.3098	15.2863	15.2627	15.239	14.9999	14.7175	14.4469	14.1874	13.9387	13.7809	13.624	13.4681	13.3132	13.1593	13.0063	12.8542	12.7031	12.553	12.4038	12.363	12.322	12.2809	12.2397	12.1984	12.1571	12.1156	12.074	12.0322	11.9904	11.9485	11.9065	11.8643	11.822
			France	kWh/100km	15.0096	14.9872	14.9648	14.9422	14.9195	14.8967	14.8738	14.8508	14.8277	14.8044	14.781	14.7576	14.734	14.7103	14.6864	14.6625	14.4299	14.1548	13.8913	13.6388	13.3969	13.2448	13.0936	12.9434	12.7941	12.6458	12.4984	12.3519	12.2063	12.0617	11.918	11.8788	11.8396	11.8002	11.7607	11.7212	11.6815	11.6418	11.6019	11.5619	11.5219	11.4817	11.4414	11.401	11.3605
			Italy	kWh/100km	14.6027	14.6064	14.6097	14.6127	14.6152	14.6174	14.6192	14.6207	14.6217	14.6224	14.6228	14.6227	14.6223	14.6215	14.6204	14.6189	14.3878	14.1146	13.8528	13.602	13.3616	13.2101	13.0595	12.9098	12.761	12.6132	12.4663	12.3203	12.1752	12.0311	11.8879	11.8488	11.8096	11.7703	11.7309	11.6914	11.6518	11.6121	11.5723	11.5324	11.4924	11.4523	11.4121	11.3718	11.3313
			Turkey	kWh/100km	14.9386	14.9357	14.9325	14.929	14.9251	14.9209	14.9164	14.9116	14.9064	14.901	14.8952	14.8891	14.8828	14.8761	14.8691	14.8618	14.6284	14.3528	14.0886	13.8354	13.5926	13.4387	13.2857	13.1337	12.9826	12.8324	12.6832	12.5349	12.3876	12.2412	12.0957	12.0558	12.0159	11.9758	11.9357	11.8955	11.8551	11.8146	11.7741	11.7334	11.6926	11.6518	11.6108	11.5697	11.5285
			Japan	kWh/100km	14.4695	14.4677	14.4656	14.4633	14.4605	14.4575	14.4542	14.4505	14.4465	14.4422	14.4376	14.4327	14.4275	14.4219	14.4161	14.4099	14.1808	13.9097	13.65	13.4012	13.1629	13.0134	12.8647	12.7171	12.5703	12.4245	12.2796	12.1356	11.9925	11.8503	11.7091	11.6706	11.6321	11.5934	11.5547	11.5158	11.4769	11.4379	11.3987	11.3595	11.3201	11.2807	11.2411	11.2015	11.1617
			Australia	kWh/100km	16.601	16.5698	16.5385	16.507	16.4755	16.4438	16.412	16.3802	16.3482	16.3161	16.2839	16.2517	16.2193	16.1868	16.1542	16.1215	15.8706	15.5747	15.291	15.0189	14.7579	14.5911	14.4253	14.2606	14.0969	13.9342	13.7725	13.6118	13.4521	13.2934	13.1357	13.0924	13.0489	13.0053	12.9616	12.9178	12.8739	12.8298	12.7857	12.7414	12.6971	12.6526	12.6079	12.5632	12.5183
			China	kWh/100km	14.6821	14.7383	14.7934	14.8474	14.9004	14.9522	15.003	15.0528	15.1015	15.1492	15.1959	15.2416	15.2864	15.3301	15.3729	15.4148	15.1761	14.895	14.6253	14.3666	14.1184	13.9591	13.8008	13.6434	13.487	13.3316	13.1771	13.0236	12.871	12.7194	12.5687	12.5272	12.4855	12.4438	12.4019	12.3599	12.3179	12.2757	12.2334	12.191	12.1484	12.1058	12.0631	12.0202	11.9772
			South Korea	kWh/100km	15.9348	15.9257	15.9164	15.9067	15.8967	15.8865	15.876	15.8652	15.8542	15.8429	15.8313	15.8194	15.8072	15.7948	15.7821	15.7692	15.5271	15.2424	14.9692	14.707	14.4554	14.2926	14.1308	13.9701	13.8103	13.6514	13.4936	13.3367	13.1808	13.0258	12.8719	12.8292	12.7865	12.7436	12.7007	12.6576	12.6144	12.5711	12.5277	12.4842	12.4405	12.3968	12.3529	12.3089	12.2648
			India	kWh/100km	13.5503	13.5535	13.5563	13.5588	13.561	13.5627	13.5642	13.5653	13.566	13.5664	13.5665	13.5662	13.5655	13.5646	13.5633	13.5616	13.3405	13.0778	12.8264	12.586	12.356	12.2147	12.0743	11.9348	11.7962	11.6585	11.5216	11.3857	11.2506	11.1164	10.9831	10.9473	10.9114	10.8753	10.8392	10.8031	10.7668	10.7304	10.6939	10.6574	10.6207	10.584	10.5471	10.5101	10.4731
			Indonesia	kWh/100km	14.6821	14.7383	14.7934	14.8474	14.9004	14.9522	15.003	15.0528	15.1015	15.1492	15.1959	15.2416	15.2864	15.3301	15.3729	15.4148	15.1761	14.895	14.6253	14.3666	14.1184	13.9591	13.8008	13.6434	13.487	13.3316	13.1771	13.0236	12.871	12.7194	12.5687	12.5272	12.4855	12.4438	12.4019	12.3599	12.3179	12.2757	12.2334	12.191	12.1484	12.1058	12.0631	12.0202	11.9772
			Brazil	kWh/100km	13.8782	13.8796	13.8807	13.8814	13.8818	13.8818	13.8815	13.8809	13.8799	13.8786	13.877	13.875	13.8727	13.8701	13.8671	13.8639	13.6399	13.3742	13.1199	12.8765	12.6435	12.4993	12.3559	12.2135	12.072	11.9314	11.7917	11.6529	11.515	11.3779	11.2418	11.205	11.1682	11.1312	11.0942	11.057	11.0198	10.9825	10.9451	10.9075	10.8699	10.8322	10.7944	10.7565	10.7185
			Argentina	kWh/100km	13.8782	13.8796	13.8807	13.8814	13.8818	13.8818	13.8815	13.8809	13.8799	13.8786	13.877	13.875	13.8727	13.8701	13.8671	13.8639	13.6399	13.3742	13.1199	12.8765	12.6435	12.4993	12.3559	12.2135	12.072	11.9314	11.7917	11.6529	11.515	11.3779	11.2418	11.205	11.1682	11.1312	11.0942	11.057	11.0198	10.9825	10.9451	10.9075	10.8699	10.8322	10.7944	10.7565	10.7185
			Mexico	kWh/100km	13.8782	13.8796	13.8807	13.8814	13.8818	13.8818	13.8815	13.8809	13.8799	13.8786	13.877	13.875	13.8727	13.8701	13.8671	13.8639	13.6399	13.3742	13.1199	12.8765	12.6435	12.4993	12.3559	12.2135	12.072	11.9314	11.7917	11.6529	11.515	11.3779	11.2418	11.205	11.1682	11.1312	11.0942	11.057	11.0198	10.9825	10.9451	10.9075	10.8699	10.8322	10.7944	10.7565	10.7185
			Russia	kWh/100km	14.6821	14.7383	14.7934	14.8474	14.9004	14.9522	15.003	15.0528	15.1015	15.1492	15.1959	15.2416	15.2864	15.3301	15.3729	15.4148	15.1761	14.895	14.6253	14.3666	14.1184	13.9591	13.8008	13.6434	13.487	13.3316	13.1771	13.0236	12.871	12.7194	12.5687	12.5272	12.4855	12.4438	12.4019	12.3599	12.3179	12.2757	12.2334	12.191	12.1484	12.1058	12.0631	12.0202	11.9772
			South Africa	kWh/100km	13.8782	13.8796	13.8807	13.8814	13.8818	13.8818	13.8815	13.8809	13.8799	13.8786	13.877	13.875	13.8727	13.8701	13.8671	13.8639	13.6399	13.3742	13.1199	12.8765	12.6435	12.4993	12.3559	12.2135	12.072	11.9314	11.7917	11.6529	11.515	11.3779	11.2418	11.205	11.1682	11.1312	11.0942	11.057	11.0198	10.9825	10.9451	10.9075	10.8699	10.8322	10.7944	10.7565	10.7185
			Saudi Arabia	kWh/100km	14.9386	14.9357	14.9325	14.929	14.9251	14.9209	14.9164	14.9116	14.9064	14.901	14.8952	14.8891	14.8828	14.8761	14.8691	14.8618	14.6284	14.3528	14.0886	13.8354	13.5926	13.4387	13.2857	13.1337	12.9826	12.8324	12.6832	12.5349	12.3876	12.2412	12.0957	12.0558	12.0159	11.9758	11.9357	11.8955	11.8551	11.8146	11.7741	11.7334	11.6926	11.6518	11.6108	11.5697	11.5285
BEV energy consumption		LC	United States	kWh/100km	32.4288	32.3267	32.2247	32.1227	32.0209	31.9191	31.8174	31.7158	31.6143	31.5128	31.4114	31.3101	31.2088	31.1076	31.0066	30.9055	30.5571	30.1618	29.7781	29.4056	29.0439	28.7851	28.5273	28.2704	28.0145	27.7595	27.5055	27.2524	27.0003	26.7492	26.4989	26.4647	26.4304	26.3961	26.3618	26.3274	26.293	26.2585	26.2241	26.1895	26.155	26.1204	26.0858	26.0512	26.0165
			Canada	kWh/100km	32.4288	32.3267	32.2247	32.1227	32.0209	31.9191	31.8174	31.7158	31.6143	31.5128	31.4114	31.3101	31.2088	31.1076	31.0066	30.9055	30.5571	30.1618	29.7781	29.4056	29.0439	28.7851	28.5273	28.2704	28.0145	27.7595	27.5055	27.2524	27.0003	26.7492	26.4989	26.4647	26.4304	26.3961	26.3618	26.3274	26.293	26.2585	26.2241	26.1895	26.155	26.1204	26.0858	26.0512	26.0165
			United Kingdom	kWh/100km	32.4288	32.3267	32.2247	32.1227	32.0209	31.9191	31.8174	31.7158	31.6143	31.5128	31.4114	31.3101	31.2088	31.1076	31.0066	30.9055	30.5571	30.1618	29.7781	29.4056	29.0439	28.7851	28.5273	28.2704	28.0145	27.7595	27.5055	27.2524	27.0003	26.7492	26.4989	26.4647	26.4304	26.3961	26.3618	26.3274	26.293	26.2585	26.2241	26.1895	26.155	26.1204	26.0858	26.0512	26.0165
			Germany	kWh/100km	32.4288	32.3267	32.2247	32.1227	32.0209	31.9191	31.8174	31.7158	31.6143	31.5128	31.4114	31.3101	31.2088	31.1076	31.0066	30.9055	30.5571	30.1618	29.7781	29.4056	29.0439	28.7851	28.5273	28.2704	28.0145	27.7595	27.5055	27.2524	27.0003	26.7492	26.4989	26.4647	26.4304	26.3961	26.3618	26.3274	26.293	26.2585	26.2241	26.1895	26.155	26.1204	26.0858	26.0512	26.0165
			France	kWh/100km	32.4288	32.3267	32.2247	32.1227	32.0209	31.9191	31.8174	31.7158	31.6143	31.5128	31.4114	31.3101	31.2088	31.1076	31.0066	30.9055	30.5571	30.1618	29.7781	29.4056	29.0439	28.7851	28.5273	28.2704	28.0145	27.7595	27.5055	27.2524	27.0003	26.7492	26.4989	26.4647	26.4304	26.3961	26.3618	26.3274	26.293	26.2585	26.2241	26.1895	26.155	26.1204	26.0858	26.0512	26.0165
			Italy	kWh/100km	32.4288	32.3267	32.2247	32.1227	32.0209	31.9191	31.8174	31.7158	31.6143	31.5128	31.4114	31.3101	31.2088	31.1076	31.0066	30.9055	30.5571	30.1618	29.7781	29.4056	29.0439	28.7851	28.5273	28.2704	28.0145	27.7595	27.5055	27.2524	27.0003	26.7492	26.4989	26.4647	26.4304	26.3961	26.3618	26.3274	26.293	26.2585	26.2241	26.1895	26.155	26.1204	26.0858	26.0512	26.0165
			Turkey	kWh/100km	32.4288	32.3267	32.2247	32.1227	32.0209	31.9191	31.8174	31.7158	31.6143	31.5128	31.4114	31.3101	31.2088	31.1076	31.0066	30.9055	30.5571	30.1618	29.7781	29.4056	29.0439	28.7851	28.5273	28.2704	28.0145	27.7595	27.5055	27.2524	27.0003	26.7492	26.4989	26.4647	26.4304	26.3961	26.3618	26.3274	26.293	26.2585	26.2241	26.1895	26.155	26.1204	26.0858	26.0512	26.0165
			Japan	kWh/100km	32.4288	32.3267	32.2247	32.1227	32.0209	31.9191	31.8174	31.7158	31.6143	31.5128	31.4114	31.3101	31.2088	31.1076	31.0066	30.9055	30.5571	30.1618	29.7781	29.4056	29.0439	28.7851	28.5273	28.2704	28.0145	27.7595	27.5055	27.2524	27.0003	26.7492	26.4989	26.4647	26.4304	26.3961	26.3618	26.3274	26.293	26.2585	26.2241	26.1895	26.155	26.1204	26.0858	26.0512	26.0165
			Australia	kWh/100km	32.4288	32.3267	32.2247	32.1227	32.0209	31.9191	31.8174	31.7158	31.6143	31.5128	31.4114	31.3101	31.2088	31.1076	31.0066	30.9055	30.5571	30.1618	29.7781	29.4056	29.0439	28.7851	28.5273	28.2704	28.0145	27.7595	27.5055	27.2524	27.0003	26.7492	26.4989	26.4647	26.4304	26.3961	26.3618	26.3274	26.293	26.2585	26.2241	26.1895	26.155	26.1204	26.0858	26.0512	26.0165
			China	kWh/100km	32.4288	32.3267	32.2247	32.1227	32.0209	31.9191	31.8174	31.7158	31.6143	31.5128	31.4114	31.3101	31.2088	31.1076	31.0066	30.9055	30.5571	30.1618	29.7781	29.4056	29.0439	28.7851	28.5273	28.2704	28.0145	27.7595	27.5055	27.2524	27.0003	26.7492	26.4989	26.4647	26.4304	26.3961	26.3618	26.3274	26.293	26.2585	26.2241	26.1895	26.155	26.1204	26.0858	26.0512	26.0165
			South Korea	kWh/100km	32.4288	32.3267	32.2247	32.1227	32.0209	31.9191	31.8174	31.7158	31.6143	31.5128	31.4114	31.3101	31.2088	31.1076	31.0066	30.9055	30.5571	30.1618	29.7781	29.4056	29.0439	28.7851	28.5273	28.2704	28.0145	27.7595	27.5055	27.2524	27.0003	26.7492	26.4989	26.4647	26.4304	26.3961	26.3618	26.3274	26.293	26.2585	26.2241	26.1895	26.155	26.1204	26.0858	26.0512	26.0165
			India	kWh/100km	32.4288	32.3267	32.2247	32.1227	32.0209	31.9191	31.8174	31.7158	31.6143	31.5128	31.4114	31.3101	31.2088	31.1076	31.0066	30.9055	30.5571	30.1618	29.7781	29.4056	29.0439	28.7851	28.5273	28.2704	28.0145	27.7595	27.5055	27.2524	27.0003	26.7492	26.4989	26.4647	26.4304	26.3961	26.3618	26.3274	26.293	26.2585	26.2241	26.1895	26.155	26.1204	26.0858	26.0512	26.0165
			Indonesia	kWh/100km	32.4288	32.3267	32.2247	32.1227	32.0209	31.9191	31.8174	31.7158	31.6143	31.5128	31.4114	31.3101	31.2088	31.1076	31.0066	30.9055	30.5571	30.1618	29.7781	29.4056	29.0439	28.7851	28.5273	28.2704	28.0145	27.7595	27.5055	27.2524	27.0003	26.7492	26.4989	26.4647	26.4304	26.3961	26.3618	26.3274	26.293	26.2585	26.2241	26.1895	26.155	26.1204	26.0858	26.0512	26.0165
			Brazil	kWh/100km	32.4288	32.3267	32.2247	32.1227	32.0209	31.9191	31.8174	31.7158	31.6143	31.5128	31.4114	31.3101	31.2088	31.1076	31.0066	30.9055	30.5571	30.1618	29.7781	29.4056	29.0439	28.7851	28.5273	28.2704	28.0145	27.7595	27.5055	27.2524	27.0003	26.7492	26.4989	26.4647	26.4304	26.3961	26.3618	26.3274	26.293	26.2585	26.2241	26.1895	26.155	26.1204	26.0858	26.0512	26.0165
			Argentina	kWh/100km	32.4288	32.3267	32.2247	32.1227	32.0209	31.9191	31.8174	31.7158	31.6143	31.5128	31.4114	31.3101	31.2088	31.1076	31.0066	30.9055	30.5571	30.1618	29.7781	29.4056	29.0439	28.7851	28.5273	28.2704	28.0145	27.7595	27.5055	27.2524	27.0003	26.7492	26.4989	26.4647	26.4304	26.3961	26.3618	26.3274	26.293	26.2585	26.2241	26.1895	26.155	26.1204	26.0858	26.0512	26.0165
			Mexico	kWh/100km	32.4288	32.3267	32.2247	32.1227	32.0209	31.9191	31.8174	31.7158	31.6143	31.5128	31.4114	31.3101	31.2088	31.1076	31.0066	30.9055	30.5571	30.1618	29.7781	29.4056	29.0439	28.7851	28.5273	28.2704	28.0145	27.7595	27.5055	27.2524	27.0003	26.7492	26.4989	26.4647	26.4304	26.3961	26.3618	26.3274	26.293	26.2585	26.2241	26.1895	26.155	26.1204	26.0858	26.0512	26.0165
			Russia	kWh/100km	32.4288	32.3267	32.2247	32.1227	32.0209	31.9191	31.8174	31.7158	31.6143	31.5128	31.4114	31.3101	31.2088	31.1076	31.0066	30.9055	30.5571	30.1618	29.7781	29.4056	29.0439	28.7851	28.5273	28.2704	28.0145	27.7595	27.5055	27.2524	27.0003	26.7492	26.4989	26.4647	26.4304	26.3961	26.3618	26.3274	26.293	26.2585	26.2241	26.1895	26.155	26.1204	26.0858	26.0512	26.0165
			South Africa	kWh/100km	32.4288	32.3267	32.2247	32.1227	32.0209	31.9191	31.8174	31.7158	31.6143	31.5128	31.4114	31.3101	31.2088	31.1076	31.0066	30.9055	30.5571	30.1618	29.7781	29.4056	29.0439	28.7851	28.5273	28.2704	28.0145	27.7595	27.5055	27.2524	27.0003	26.7492	26.4989	26.4647	26.4304	26.3961	26.3618	26.3274	26.293	26.2585	26.2241	26.1895	26.155	26.1204	26.0858	26.0512	26.0165
			Saudi Arabia	kWh/100km	32.4288	32.3267	32.2247	32.1227	32.0209	31.9191	31.8174	31.7158	31.6143	31.5128	31.4114	31.3101	31.2088	31.1076	31.0066	30.9055	30.5571	30.1618	29.7781	29.4056	29.0439	28.7851	28.5273	28.2704	28.0145	27.7595	27.5055	27.2524	27.0003	26.7492	26.4989	26.4647	26.4304	26.3961	26.3618	26.3274	26.293	26.2585	26.2241	26.1895	26.155	26.1204	26.0858	26.0512	26.0165
BEV energy consumption		RT	United States	kWh/100km	116.647	116.253	115.86	115.467	115.075	114.683	114.291	113.9	113.51	113.12	112.73	112.341	111.952	111.564	111.176	110.788	109.178	107.255	105.415	103.654	101.968	101.028	100.092	99.1605	98.2338	97.3114	96.3936	95.4802	94.5712	93.6665	92.7662	92.7016	92.6369	92.5722	92.5075	92.4428	92.378	92.3132	92.2483	92.1834	92.1185	92.0536	91.9886	91.9236	91.8585
			Canada	kWh/100km	116.647	116.253	115.86	115.467	115.075	114.683	114.291	113.9	113.51	113.12	112.73	112.341	111.952	111.564	111.176	110.788	109.178	107.255	105.415	103.654	101.968	101.028	100.092	99.1605	98.2338	97.3114	96.3936	95.4802	94.5712	93.6665	92.7662	92.7016	92.6369	92.5722	92.5075	92.4428	92.378	92.3132	92.2483	92.1834	92.1185	92.0536	91.9886	91.9236	91.8585
			United Kingdom	kWh/100km	118.479	118.08	117.682	117.284	116.886	116.489	116.093	115.697	115.301	114.906	114.511	114.116	113.722	113.329	112.936	112.543	110.921	108.985	107.132	105.358	103.659	102.706	101.757	100.813	99.8735	98.9384	98.0079	97.0818	96.1601	95.2427	94.3298	94.2642	94.1985	94.1328	94.0671	94.0013	93.9355	93.8697	93.8039	93.738	93.672	93.6061	93.5401	93.474	93.4079
			Germany	kWh/100km	118.479	118.08	117.682	117.284	116.886	116.489	116.093	115.697	115.301	114.906	114.511	114.116	113.722	113.329	112.936	112.543	110.921	108.985	107.132	105.358	103.659	102.706	101.757	100.813	99.8735	98.9384	98.0079	97.0818	96.1601	95.2427	94.3298	94.2642	94.1985	94.1328	94.0671	94.0013	93.9355	93.8697	93.8039	93.738	93.672	93.6061	93.5401	93.474	93.4079
			France	kWh/100km	118.479	118.08	117.682	117.284	116.886	116.489	116.093	115.697	115.301	114.906	114.511	114.116	113.722	113.329	112.936	112.543	110.921	108.985	107.132	105.358	103.659	102.706	101.757	100.813	99.8735	98.9384	98.0079	97.0818	96.1601	95.2427	94.3298	94.2642	94.1985	94.1328	94.0671	94.0013	93.9355	93.8697	93.8039	93.738	93.672	93.6061	93.5401	93.474	93.4079
			Italy	kWh/100km	118.479	118.08	117.682	117.284	116.886	116.489	116.093	115.697	115.301	114.906	114.511	114.116	113.722	113.329	112.936	112.543	110.921	108.985	107.132	105.358	103.659	102.706	101.757	100.813	99.8735	98.9384	98.0079	97.0818	96.1601	95.2427	94.3298	94.2642	94.1985	94.1328	94.0671	94.0013	93.9355	93.8697	93.8039	93.738	93.672	93.6061	93.5401	93.474	93.4079
			Turkey	kWh/100km	118.479	118.08	117.682	117.284	116.886	116.489	116.093	115.697	115.301	114.906	114.511	114.116	113.722	113.329	112.936	112.543	110.921	108.985	107.132	105.358	103.659	102.706	101.757	100.813	99.8735	98.9384	98.0079	97.0818	96.1601	95.2427	94.3298	94.2642	94.1985	94.1328	94.0671	94.0013	93.9355	93.8697	93.8039	93.738	93.672	93.6061	93.5401	93.474	93.4079
			Japan	kWh/100km	117.967	117.571	117.175	116.78	116.386	115.992	115.598	115.205	114.812	114.42	114.028	113.636	113.245	112.854	112.464	112.075	110.47	108.555	106.722	104.967	103.286	102.345	101.408	100.475	99.5467	98.6228	97.7033	96.788	95.8771	94.9703	94.0678	94.0098	93.9517	93.8937	93.8356	93.7774	93.7193	93.6611	93.6029	93.5446	93.4864	93.4281	93.3698	93.3114	93.253
			Australia	kWh/100km	116.647	116.253	115.86	115.467	115.075	114.683	114.291	113.9	113.51	113.12	112.73	112.341	111.952	111.564	111.176	110.788	109.178	107.255	105.415	103.654	101.968	101.028	100.092	99.1605	98.2338	97.3114	96.3936	95.4802	94.5712	93.6665	92.7662	92.7016	92.6369	92.5722	92.5075	92.4428	92.378	92.3132	92.2483	92.1834	92.1185	92.0536	91.9886	91.9236	91.8585
			China	kWh/100km	117.967	117.571	117.175	116.78	116.386	115.992	115.598	115.205	114.812	114.42	114.028	113.636	113.245	112.854	112.464	112.075	110.47	108.555	106.722	104.967	103.286	102.345	101.408	100.475	99.5467	98.6228	97.7033	96.788	95.8771	94.9703	94.0678	94.0098	93.9517	93.8937	93.8356	93.7774	93.7193	93.6611	93.6029	93.5446	93.4864	93.4281	93.3698	93.3114	93.253
			South Korea	kWh/100km	117.967	117.571	117.175	116.78	116.386	115.992	115.598	115.205	114.812	114.42	114.028	113.636	113.245	112.854	112.464	112.075	110.47	108.555	106.722	104.967	103.286	102.345	101.408	100.475	99.5467	98.6228	97.7033	96.788	95.8771	94.9703	94.0678	94.0098	93.9517	93.8937	93.8356	93.7774	93.7193	93.6611	93.6029	93.5446	93.4864	93.4281	93.3698	93.3114	93.253
			India	kWh/100km	118.714	118.317	117.922	117.526	117.131	116.737	116.343	115.949	115.556	115.164	114.771	114.379	113.988	113.597	113.206	112.816	111.216	109.306	107.478	105.727	104.05	103.12	102.195	101.273	100.356	99.4428	98.5337	97.6287	96.7278	95.8308	94.9378	94.8982	94.8585	94.8187	94.779	94.7393	94.6995	94.6598	94.62	94.5802	94.5404	94.5006	94.4608	94.4209	94.3811
			Indonesia	kWh/100km	118.714	118.317	117.922	117.526	117.131	116.737	116.343	115.949	115.556	115.164	114.771	114.379	113.988	113.597	113.206	112.816	111.216	109.306	107.478	105.727	104.05	103.12	102.195	101.273	100.356	99.4428	98.5337	97.6287	96.7278	95.8308	94.9378	94.8982	94.8585	94.8187	94.779	94.7393	94.6995	94.6598	94.62	94.5802	94.5404	94.5006	94.4608	94.4209	94.3811
			Brazil	kWh/100km	106.945	106.583	106.221	105.859	105.498	105.137	104.777	104.417	104.058	103.699	103.34	102.982	102.624	102.267	101.91	101.553	100.044	98.2308	96.4981	94.8425	93.2602	92.4127	91.5693	90.7299	89.8946	89.0633	88.236	87.4127	86.5932	85.7777	84.966	84.9312	84.8964	84.8615	84.8267	84.7918	84.757	84.7221	84.6872	84.6523	84.6174	84.5825	84.5476	84.5126	84.4777
			Argentina	kWh/100km	106.945	106.583	106.221	105.859	105.498	105.137	104.777	104.417	104.058	103.699	103.34	102.982	102.624	102.267	101.91	101.553	100.044	98.2308	96.4981	94.8425	93.2602	92.4127	91.5693	90.7299	89.8946	89.0633	88.236	87.4127	86.5932	85.7777	84.966	84.9312	84.8964	84.8615	84.8267	84.7918	84.757	84.7221	84.6872	84.6523	84.6174	84.5825	84.5476	84.5126	84.4777
			Mexico	kWh/100km	106.945	106.583	106.221	105.859	105.498	105.137	104.777	104.417	104.058	103.699	103.34	102.982	102.624	102.267	101.91	101.553	100.044	98.2308	96.4981	94.8425	93.2602	92.4127	91.5693	90.7299	89.8946	89.0633	88.236	87.4127	86.5932	85.7777	84.966	84.9312	84.8964	84.8615	84.8267	84.7918	84.757	84.7221	84.6872	84.6523	84.6174	84.5825	84.5476	84.5126	84.4777
			Russia	kWh/100km	118.479	118.08	117.682	117.284	116.886	116.489	116.093	115.697	115.301	114.906	114.511	114.116	113.722	113.329	112.936	112.543	110.921	108.985	107.132	105.358	103.659	102.706	101.757	100.813	99.8735	98.9384	98.0079	97.0818	96.1601	95.2427	94.3298	94.2642	94.1985	94.1328	94.0671	94.0013	93.9355	93.8697	93.8039	93.738	93.672	93.6061	93.5401	93.474	93.4079
			South Africa	kWh/100km	118.479	118.08	117.682	117.284	116.886	116.489	116.093	115.697	115.301	114.906	114.511	114.116	113.722	113.329	112.936	112.543	110.921	108.985	107.132	105.358	103.659	102.706	101.757	100.813	99.8735	98.9384	98.0079	97.0818	96.1601	95.2427	94.3298	94.2642	94.1985	94.1328	94.0671	94.0013	93.9355	93.8697	93.8039	93.738	93.672	93.6061	93.5401	93.474	93.4079
			Saudi Arabia	kWh/100km	118.479	118.08	117.682	117.284	116.886	116.489	116.093	115.697	115.301	114.906	114.511	114.116	113.722	113.329	112.936	112.543	110.921	108.985	107.132	105.358	103.659	102.706	101.757	100.813	99.8735	98.9384	98.0079	97.0818	96.1601	95.2427	94.3298	94.2642	94.1985	94.1328	94.0671	94.0013	93.9355	93.8697	93.8039	93.738	93.672	93.6061	93.5401	93.474	93.4079
BEV energy consumption		TT	United States	kWh/100km	211.88	211.193	210.507	209.822	209.138	208.454	207.77	207.087	206.405	205.724	205.043	204.363	203.683	203.004	202.325	201.648	197.687	193.411	189.266	185.245	181.341	178.17	175.019	171.887	168.774	165.68	162.606	159.55	156.512	153.494	150.493	150.225	149.956	149.687	149.418	149.148	148.878	148.607	148.336	148.065	147.794	147.522	147.249	146.977	146.704
			Canada	kWh/100km	211.88	211.193	210.507	209.822	209.138	208.454	207.77	207.087	206.405	205.724	205.043	204.363	203.683	203.004	202.325	201.648	197.687	193.411	189.266	185.245	181.341	178.17	175.019	171.887	168.774	165.68	162.606	159.55	156.512	153.494	150.493	150.225	149.956	149.687	149.418	149.148	148.878	148.607	148.336	148.065	147.794	147.522	147.249	146.977	146.704
			United Kingdom	kWh/100km	224.931	224.21	223.489	222.768	222.048	221.329	220.61	219.892	219.175	218.458	217.742	217.027	216.312	215.597	214.884	214.171	210.036	205.581	201.257	197.059	192.979	189.652	186.345	183.056	179.787	176.536	173.304	170.091	166.896	163.719	160.561	160.308	160.056	159.803	159.549	159.296	159.042	158.787	158.533	158.278	158.023	157.767	157.512	157.256	156.999
			Germany	kWh/100km	224.931	224.21	223.489	222.768	222.048	221.329	220.61	219.892	219.175	218.458	217.742	217.027	216.312	215.597	214.884	214.171	210.036	205.581	201.257	197.059	192.979	189.652	186.345	183.056	179.787	176.536	173.304	170.091	166.896	163.719	160.561	160.308	160.056	159.803	159.549	159.296	159.042	158.787	158.533	158.278	158.023	157.767	157.512	157.256	156.999
			France	kWh/100km	224.931	224.21	223.489	222.768	222.048	221.329	220.61	219.892	219.175	218.458	217.742	217.027	216.312	215.597	214.884	214.171	210.036	205.581	201.257	197.059	192.979	189.652	186.345	183.056	179.787	176.536	173.304	170.091	166.896	163.719	160.561	160.308	160.056	159.803	159.549	159.296	159.042	158.787	158.533	158.278	158.023	157.767	157.512	157.256	156.999
			Italy	kWh/100km	224.931	224.21	223.489	222.768	222.048	221.329	220.61	219.892	219.175	218.458	217.742	217.027	216.312	215.597	214.884	214.171	210.036	205.581	201.257	197.059	192.979	189.652	186.345	183.056	179.787	176.536	173.304	170.091	166.896	163.719	160.561	160.308	160.056	159.803	159.549	159.296	159.042	158.787	158.533	158.278	158.023	157.767	157.512	157.256	156.999
			Turkey	kWh/100km	224.931	224.21	223.489	222.768	222.048	221.329	220.61	219.892	219.175	218.458	217.742	217.027	216.312	215.597	214.884	214.171	210.036	205.581	201.257	197.059	192.979	189.652	186.345	183.056	179.787	176.536	173.304	170.091	166.896	163.719	160.561	160.308	160.056	159.803	159.549	159.296	159.042	158.787	158.533	158.278	158.023	157.767	157.512	157.256	156.999
			Japan	kWh/100km	224.398	223.677	222.957	222.237	221.518	220.8	220.082	219.365	218.648	217.932	217.217	216.502	215.788	215.075	214.362	213.65	209.521	205.072	200.755	196.563	192.489	189.162	185.854	182.566	179.297	176.046	172.815	169.602	166.408	163.233	160.076	159.815	159.553	159.292	159.03	158.767	158.505	158.242	157.978	157.715	157.451	157.187	156.922	156.657	156.392
			Australia	kWh/100km	211.88	211.193	210.507	209.822	209.138	208.454	207.77	207.087	206.405	205.724	205.043	204.363	203.683	203.004	202.325	201.648	197.687	193.411	189.266	185.245	181.341	178.17	175.019	171.887	168.774	165.68	162.606	159.55	156.512	153.494	150.493	150.225	149.956	149.687	149.418	149.148	148.878	148.607	148.336	148.065	147.794	147.522	147.249	146.977	146.704
			China	kWh/100km	224.398	223.677	222.957	222.237	221.518	220.8	220.082	219.365	218.648	217.932	217.217	216.502	215.788	215.075	214.362	213.65	209.521	205.072	200.755	196.563	192.489	189.162	185.854	182.566	179.297	176.046	172.815	169.602	166.408	163.233	160.076	159.815	159.553	159.292	159.03	158.767	158.505	158.242	157.978	157.715	157.451	157.187	156.922	156.657	156.392
			South Korea	kWh/100km	224.398	223.677	222.957	222.237	221.518	220.8	220.082	219.365	218.648	217.932	217.217	216.502	215.788	215.075	214.362	213.65	209.521	205.072	200.755	196.563	192.489	189.162	185.854	182.566	179.297	176.046	172.815	169.602	166.408	163.233	160.076	159.815	159.553	159.292	159.03	158.767	158.505	158.242	157.978	157.715	157.451	157.187	156.922	156.657	156.392
			India	kWh/100km	225.209	224.49	223.771	223.053	222.336	221.62	220.904	220.188	219.473	218.759	218.046	217.332	216.62	215.908	215.197	214.486	210.371	205.936	201.632	197.451	193.387	190.084	186.8	183.533	180.285	177.055	173.842	170.647	167.47	164.31	161.168	160.944	160.719	160.494	160.269	160.043	159.818	159.592	159.366	159.14	158.913	158.686	158.459	158.232	158.005
			Indonesia	kWh/100km	225.209	224.49	223.771	223.053	222.336	221.62	220.904	220.188	219.473	218.759	218.046	217.332	216.62	215.908	215.197	214.486	210.371	205.936	201.632	197.451	193.387	190.084	186.8	183.533	180.285	177.055	173.842	170.647	167.47	164.31	161.168	160.944	160.719	160.494	160.269	160.043	159.818	159.592	159.366	159.14	158.913	158.686	158.459	158.232	158.005
			Brazil	kWh/100km	211.841	211.151	210.461	209.772	209.084	208.396	207.709	207.023	206.337	205.652	204.967	204.284	203.6	202.918	202.236	201.554	197.574	193.278	189.114	185.074	181.152	177.948	174.764	171.6	168.457	165.333	162.23	159.146	156.082	153.038	150.013	149.708	149.402	149.095	148.789	148.481	148.173	147.865	147.557	147.247	146.938	146.628	146.317	146.006	145.695
			Argentina	kWh/100km	211.841	211.151	210.461	209.772	209.084	208.396	207.709	207.023	206.337	205.652	204.967	204.284	203.6	202.918	202.236	201.554	197.574	193.278	189.114	185.074	181.152	177.948	174.764	171.6	168.457	165.333	162.23	159.146	156.082	153.038	150.013	149.708	149.402	149.095	148.789	148.481	148.173	147.865	147.557	147.247	146.938	146.628	146.317	146.006	145.695
			Mexico	kWh/100km	211.841	211.151	210.461	209.772	209.084	208.396	207.709	207.023	206.337	205.652	204.967	204.284	203.6	202.918	202.236	201.554	197.574	193.278	189.114	185.074	181.152	177.948	174.764	171.6	168.457	165.333	162.23	159.146	156.082	153.038	150.013	149.708	149.402	149.095	148.789	148.481	148.173	147.865	147.557	147.247	146.938	146.628	146.317	146.006	145.695
			Russia	kWh/100km	224.931	224.21	223.489	222.768	222.048	221.329	220.61	219.892	219.175	218.458	217.742	217.027	216.312	215.597	214.884	214.171	210.036	205.581	201.257	197.059	192.979	189.652	186.345	183.056	179.787	176.536	173.304	170.091	166.896	163.719	160.561	160.308	160.056	159.803	159.549	159.296	159.042	158.787	158.533	158.278	158.023	157.767	157.512	157.256	156.999
			South Africa	kWh/100km	224.931	224.21	223.489	222.768	222.048	221.329	220.61	219.892	219.175	218.458	217.742	217.027	216.312	215.597	214.884	214.171	210.036	205.581	201.257	197.059	192.979	189.652	186.345	183.056	179.787	176.536	173.304	170.091	166.896	163.719	160.561	160.308	160.056	159.803	159.549	159.296	159.042	158.787	158.533	158.278	158.023	157.767	157.512	157.256	156.999
			Saudi Arabia	kWh/100km	224.931	224.21	223.489	222.768	222.048	221.329	220.61	219.892	219.175	218.458	217.742	217.027	216.312	215.597	214.884	214.171	210.036	205.581	201.257	197.059	192.979	189.652	186.345	183.056	179.787	176.536	173.304	170.091	166.896	163.719	160.561	160.308	160.056	159.803	159.549	159.296	159.042	158.787	158.533	158.278	158.023	157.767	157.512	157.256	156.999
BEV energy consumption		HB	United States	kWh/100km	140.367	139.901	139.436	138.971	138.507	138.043	137.58	137.117	136.655	136.193	135.731	135.27	134.81	134.35	133.891	133.432	131.613	129.469	127.409	125.432	123.531	122.392	121.257	120.128	119.004	117.885	116.771	115.663	114.559	113.461	112.368	112.257	112.146	112.035	111.923	111.812	111.701	111.59	111.478	111.366	111.255	111.143	111.031	110.919	110.807
			Canada	kWh/100km	140.367	139.901	139.436	138.971	138.507	138.043	137.58	137.117	136.655	136.193	135.731	135.27	134.81	134.35	133.891	133.432	131.613	129.469	127.409	125.432	123.531	122.392	121.257	120.128	119.004	117.885	116.771	115.663	114.559	113.461	112.368	112.257	112.146	112.035	111.923	111.812	111.701	111.59	111.478	111.366	111.255	111.143	111.031	110.919	110.807
			United Kingdom	kWh/100km	140.367	139.901	139.436	138.971	138.507	138.043	137.58	137.117	136.655	136.193	135.731	135.27	134.81	134.35	133.891	133.432	131.613	129.469	127.409	125.432	123.531	122.392	121.257	120.128	119.004	117.885	116.771	115.663	114.559	113.461	112.368	112.257	112.146	112.035	111.923	111.812	111.701	111.59	111.478	111.366	111.255	111.143	111.031	110.919	110.807
			Germany	kWh/100km	140.367	139.901	139.436	138.971	138.507	138.043	137.58	137.117	136.655	136.193	135.731	135.27	134.81	134.35	133.891	133.432	131.613	129.469	127.409	125.432	123.531	122.392	121.257	120.128	119.004	117.885	116.771	115.663	114.559	113.461	112.368	112.257	112.146	112.035	111.923	111.812	111.701	111.59	111.478	111.366	111.255	111.143	111.031	110.919	110.807
			France	kWh/100km	140.367	139.901	139.436	138.971	138.507	138.043	137.58	137.117	136.655	136.193	135.731	135.27	134.81	134.35	133.891	133.432	131.613	129.469	127.409	125.432	123.531	122.392	121.257	120.128	119.004	117.885	116.771	115.663	114.559	113.461	112.368	112.257	112.146	112.035	111.923	111.812	111.701	111.59	111.478	111.366	111.255	111.143	111.031	110.919	110.807
			Italy	kWh/100km	140.367	139.901	139.436	138.971	138.507	138.043	137.58	137.117	136.655	136.193	135.731	135.27	134.81	134.35	133.891	133.432	131.613	129.469	127.409	125.432	123.531	122.392	121.257	120.128	119.004	117.885	116.771	115.663	114.559	113.461	112.368	112.257	112.146	112.035	111.923	111.812	111.701	111.59	111.478	111.366	111.255	111.143	111.031	110.919	110.807
			Turkey	kWh/100km	140.367	139.901	139.436	138.971	138.507	138.043	137.58	137.117	136.655	136.193	135.731	135.27	134.81	134.35	133.891	133.432	131.613	129.469	127.409	125.432	123.531	122.392	121.257	120.128	119.004	117.885	116.771	115.663	114.559	113.461	112.368	112.257	112.146	112.035	111.923	111.812	111.701	111.59	111.478	111.366	111.255	111.143	111.031	110.919	110.807
			Japan	kWh/100km	140.367	139.901	139.436	138.971	138.507	138.043	137.58	137.117	136.655	136.193	135.731	135.27	134.81	134.35	133.891	133.432	131.613	129.469	127.409	125.432	123.531	122.392	121.257	120.128	119.004	117.885	116.771	115.663	114.559	113.461	112.368	112.257	112.146	112.035	111.923	111.812	111.701	111.59	111.478	111.366	111.255	111.143	111.031	110.919	110.807
			Australia	kWh/100km	140.367	139.901	139.436	138.971	138.507	138.043	137.58	137.117	136.655	136.193	135.731	135.27	134.81	134.35	133.891	133.432	131.613	129.469	127.409	125.432	123.531	122.392	121.257	120.128	119.004	117.885	116.771	115.663	114.559	113.461	112.368	112.257	112.146	112.035	111.923	111.812	111.701	111.59	111.478	111.366	111.255	111.143	111.031	110.919	110.807
			China	kWh/100km	140.367	139.901	139.436	138.971	138.507	138.043	137.58	137.117	136.655	136.193	135.731	135.27	134.81	134.35	133.891	133.432	131.613	129.469	127.409	125.432	123.531	122.392	121.257	120.128	119.004	117.885	116.771	115.663	114.559	113.461	112.368	112.257	112.146	112.035	111.923	111.812	111.701	111.59	111.478	111.366	111.255	111.143	111.031	110.919	110.807
			South Korea	kWh/100km	140.367	139.901	139.436	138.971	138.507	138.043	137.58	137.117	136.655	136.193	135.731	135.27	134.81	134.35	133.891	133.432	131.613	129.469	127.409	125.432	123.531	122.392	121.257	120.128	119.004	117.885	116.771	115.663	114.559	113.461	112.368	112.257	112.146	112.035	111.923	111.812	111.701	111.59	111.478	111.366	111.255	111.143	111.031	110.919	110.807
			India	kWh/100km	140.367	139.901	139.436	138.971	138.507	138.043	137.58	137.117	136.655	136.193	135.731	135.27	134.81	134.35	133.891	133.432	131.613	129.469	127.409	125.432	123.531	122.392	121.257	120.128	119.004	117.885	116.771	115.663	114.559	113.461	112.368	112.257	112.146	112.035	111.923	111.812	111.701	111.59	111.478	111.366	111.255	111.143	111.031	110.919	110.807
			Indonesia	kWh/100km	140.367	139.901	139.436	138.971	138.507	138.043	137.58	137.117	136.655	136.193	135.731	135.27	134.81	134.35	133.891	133.432	131.613	129.469	127.409	125.432	123.531	122.392	121.257	120.128	119.004	117.885	116.771	115.663	114.559	113.461	112.368	112.257	112.146	112.035	111.923	111.812	111.701	111.59	111.478	111.366	111.255	111.143	111.031	110.919	110.807
			Brazil	kWh/100km	140.367	139.901	139.436	138.971	138.507	138.043	137.58	137.117	136.655	136.193	135.731	135.27	134.81	134.35	133.891	133.432	131.613	129.469	127.409	125.432	123.531	122.392	121.257	120.128	119.004	117.885	116.771	115.663	114.559	113.461	112.368	112.257	112.146	112.035	111.923	111.812	111.701	111.59	111.478	111.366	111.255	111.143	111.031	110.919	110.807
			Argentina	kWh/100km	140.367	139.901	139.436	138.971	138.507	138.043	137.58	137.117	136.655	136.193	135.731	135.27	134.81	134.35	133.891	133.432	131.613	129.469	127.409	125.432	123.531	122.392	121.257	120.128	119.004	117.885	116.771	115.663	114.559	113.461	112.368	112.257	112.146	112.035	111.923	111.812	111.701	111.59	111.478	111.366	111.255	111.143	111.031	110.919	110.807
			Mexico	kWh/100km	140.367	139.901	139.436	138.971	138.507	138.043	137.58	137.117	136.655	136.193	135.731	135.27	134.81	134.35	133.891	133.432	131.613	129.469	127.409	125.432	123.531	122.392	121.257	120.128	119.004	117.885	116.771	115.663	114.559	113.461	112.368	112.257	112.146	112.035	111.923	111.812	111.701	111.59	111.478	111.366	111.255	111.143	111.031	110.919	110.807
			Russia	kWh/100km	140.367	139.901	139.436	138.971	138.507	138.043	137.58	137.117	136.655	136.193	135.731	135.27	134.81	134.35	133.891	133.432	131.613	129.469	127.409	125.432	123.531	122.392	121.257	120.128	119.004	117.885	116.771	115.663	114.559	113.461	112.368	112.257	112.146	112.035	111.923	111.812	111.701	111.59	111.478	111.366	111.255	111.143	111.031	110.919	110.807
			South Africa	kWh/100km	140.367	139.901	139.436	138.971	138.507	138.043	137.58	137.117	136.655	136.193	135.731	135.27	134.81	134.35	133.891	133.432	131.613	129.469	127.409	125.432	123.531	122.392	121.257	120.128	119.004	117.885	116.771	115.663	114.559	113.461	112.368	112.257	112.146	112.035	111.923	111.812	111.701	111.59	111.478	111.366	111.255	111.143	111.031	110.919	110.807
			Saudi Arabia	kWh/100km	140.367	139.901	139.436	138.971	138.507	138.043	137.58	137.117	136.655	136.193	135.731	135.27	134.81	134.35	133.891	133.432	131.613	129.469	127.409	125.432	123.531	122.392	121.257	120.128	119.004	117.885	116.771	115.663	114.559	113.461	112.368	112.257	112.146	112.035	111.923	111.812	111.701	111.59	111.478	111.366	111.255	111.143	111.031	110.919	110.807
[truncated: 56 more columns]

## Sheet: Supplementary Fig.8
				Unit	2000	2001	2002	2003	2004	2005	2006	2007	2008	2009	2010	2011	2012	2013	2014	2015	2016	2017	2018	2019	2020	2021	2022	2023	2024	2025	2026	2027	2028	2029	2030	2031	2032	2033	2034	2035	2036	2037	2038	2039	2040	2041	2042	2043	2044
PHEV energy consumption		PV	United States	kWh/100km	17.5545	17.5517	17.5487	17.5457	17.5425	17.5391	17.5357	17.5321	17.5284	17.5245	17.5205	17.5164	17.5122	17.5078	17.5033	17.4986	17.3212	17.1318	16.9456	16.7626	16.5826	16.4125	16.2432	16.0745	15.9066	15.7394	15.573	15.4073	15.2423	15.078	14.9144	14.8612	14.8078	14.7543	14.7006	14.6468	14.5929	14.5388	14.4846	14.4303	14.3758	14.3211	14.2664	14.2115	14.1564
			Canada	kWh/100km	17.5545	17.5517	17.5487	17.5457	17.5425	17.5391	17.5357	17.5321	17.5284	17.5245	17.5205	17.5164	17.5122	17.5078	17.5033	17.4986	17.3212	17.1318	16.9456	16.7626	16.5826	16.4125	16.2432	16.0745	15.9066	15.7394	15.573	15.4073	15.2423	15.078	14.9144	14.8612	14.8078	14.7543	14.7006	14.6468	14.5929	14.5388	14.4846	14.4303	14.3758	14.3211	14.2664	14.2115	14.1564
			United Kingdom	kWh/100km	14.8471	14.8769	14.9066	14.9363	14.966	14.9956	15.0253	15.0549	15.0844	15.114	15.1435	15.173	15.2025	15.232	15.2615	15.291	15.1364	14.9717	14.8097	14.6505	14.4938	14.3452	14.1973	14.05	13.9033	13.7573	13.6119	13.4671	13.323	13.1795	13.0366	12.9901	12.9434	12.8966	12.8496	12.8026	12.7554	12.7082	12.6608	12.6132	12.5656	12.5178	12.4699	12.4219	12.3737
			Germany	kWh/100km	15.3823	15.3996	15.4168	15.4341	15.4514	15.4687	15.486	15.5034	15.5208	15.5382	15.5556	15.5731	15.5906	15.6081	15.6256	15.6432	15.4856	15.3176	15.1525	14.99	14.8303	14.6783	14.527	14.3764	14.2264	14.077	13.9283	13.7803	13.6329	13.4861	13.34	13.2923	13.2445	13.1966	13.1486	13.1004	13.0521	13.0037	12.9552	12.9066	12.8578	12.8089	12.7598	12.7107	12.6614
			France	kWh/100km	14.5448	14.5589	14.573	14.5871	14.6012	14.6154	14.6295	14.6436	14.6578	14.6719	14.6861	14.7003	14.7145	14.7287	14.7429	14.7572	14.6083	14.4497	14.2937	14.1404	13.9895	13.8461	13.7034	13.5613	13.4198	13.2788	13.1386	12.9989	12.8598	12.7213	12.5835	12.5385	12.4934	12.4483	12.4029	12.3575	12.312	12.2663	12.2206	12.1747	12.1287	12.0826	12.0363	11.9899	11.9434
			Italy	kWh/100km	14.0945	14.1243	14.1537	14.1828	14.2115	14.2398	14.2678	14.2953	14.3226	14.3494	14.3759	14.402	14.4278	14.4532	14.4782	14.5029	14.3572	14.202	14.0495	13.8994	13.7517	13.6109	13.4707	13.3311	13.1921	13.0536	12.9158	12.7786	12.642	12.506	12.3705	12.3263	12.282	12.2375	12.193	12.1483	12.1035	12.0586	12.0136	11.9684	11.9232	11.8778	11.8323	11.7867	11.741
			Turkey	kWh/100km	14.4663	14.4892	14.5117	14.5339	14.5558	14.5773	14.5986	14.6195	14.6402	14.6605	14.6805	14.7002	14.7196	14.7386	14.7574	14.7759	14.6277	14.4701	14.3151	14.1626	14.0125	13.8691	13.7263	13.5841	13.4425	13.3015	13.1611	13.0213	12.8821	12.7436	12.6056	12.5606	12.5154	12.4701	12.4246	12.3791	12.3335	12.2877	12.2418	12.1958	12.1497	12.1034	12.0571	12.0106	11.964
			Japan	kWh/100km	13.9471	13.9707	13.994	14.0169	14.0396	14.0619	14.0839	14.1056	14.127	14.1481	14.1689	14.1893	14.2094	14.2293	14.2488	14.268	14.1244	13.9714	13.8209	13.6729	13.5274	13.3888	13.2508	13.1134	12.9766	12.8404	12.7048	12.5698	12.4353	12.3015	12.1682	12.1247	12.0811	12.0374	11.9936	11.9497	11.9056	11.8615	11.8172	11.7728	11.7283	11.6837	11.639	11.5941	11.5492
			Australia	kWh/100km	17.5545	17.5517	17.5487	17.5457	17.5425	17.5391	17.5357	17.5321	17.5284	17.5245	17.5205	17.5164	17.5122	17.5078	17.5033	17.4986	17.3212	17.1318	16.9456	16.7626	16.5826	16.4125	16.2432	16.0745	15.9066	15.7394	15.573	15.4073	15.2423	15.078	14.9144	14.8612	14.8078	14.7543	14.7006	14.6468	14.5929	14.5388	14.4846	14.4303	14.3758	14.3211	14.2664	14.2115	14.1564
			China	kWh/100km	14.1824	14.2705	14.3575	14.4434	14.5283	14.6122	14.6951	14.7769	14.8578	14.9377	15.0167	15.0946	15.1717	15.2478	15.323	15.3973	15.2437	15.0805	14.9199	14.7618	14.6063	14.4569	14.3082	14.1601	14.0126	13.8657	13.7195	13.5739	13.429	13.2847	13.141	13.094	13.0468	12.9996	12.9522	12.9047	12.8571	12.8093	12.7615	12.7135	12.6654	12.6171	12.5688	12.5203	12.4716
			South Korea	kWh/100km	15.5688	15.5859	15.6027	15.6192	15.6355	15.6514	15.6671	15.6825	15.6976	15.7124	15.727	15.7413	15.7553	15.769	15.7825	15.7957	15.6385	15.4717	15.3075	15.1459	14.9868	14.8336	14.6811	14.5292	14.378	14.2274	14.0774	13.9281	13.7795	13.6315	13.4841	13.4358	13.3874	13.3389	13.2903	13.2415	13.1927	13.1437	13.0945	13.0453	12.9959	12.9464	12.8967	12.8469	12.797
			India	kWh/100km	12.9294	12.9575	12.9853	13.0127	13.0397	13.0664	13.0928	13.1188	13.1445	13.1698	13.1948	13.2194	13.2437	13.2677	13.2913	13.3146	13.1794	13.0351	12.8932	12.7538	12.6167	12.4872	12.3583	12.23	12.1022	11.975	11.8483	11.7222	11.5966	11.4716	11.3472	11.3067	11.2661	11.2253	11.1845	11.1436	11.1026	11.0615	11.0202	10.9789	10.9374	10.8959	10.8542	10.8124	10.7705
			Indonesia	kWh/100km	14.1824	14.2705	14.3575	14.4434	14.5283	14.6122	14.6951	14.7769	14.8578	14.9377	15.0167	15.0946	15.1717	15.2478	15.323	15.3973	15.2437	15.0805	14.9199	14.7618	14.6063	14.4569	14.3082	14.1601	14.0126	13.8657	13.7195	13.5739	13.429	13.2847	13.141	13.094	13.0468	12.9996	12.9522	12.9047	12.8571	12.8093	12.7615	12.7135	12.6654	12.6171	12.5688	12.5203	12.4716
			Brazil	kWh/100km	13.2926	13.319	13.3452	13.3709	13.3964	13.4215	13.4463	13.4707	13.4948	13.5186	13.542	13.5651	13.5879	13.6104	13.6325	13.6543	13.5161	13.3687	13.2237	13.0812	12.9411	12.8084	12.6763	12.5447	12.4137	12.2833	12.1535	12.0242	11.8954	11.7673	11.6397	11.5981	11.5564	11.5147	11.4728	11.4308	11.3887	11.3465	11.3042	11.2617	11.2192	11.1766	11.1338	11.0909	11.0479
			Argentina	kWh/100km	13.2926	13.319	13.3452	13.3709	13.3964	13.4215	13.4463	13.4707	13.4948	13.5186	13.542	13.5651	13.5879	13.6104	13.6325	13.6543	13.5161	13.3687	13.2237	13.0812	12.9411	12.8084	12.6763	12.5447	12.4137	12.2833	12.1535	12.0242	11.8954	11.7673	11.6397	11.5981	11.5564	11.5147	11.4728	11.4308	11.3887	11.3465	11.3042	11.2617	11.2192	11.1766	11.1338	11.0909	11.0479
			Mexico	kWh/100km	13.2926	13.319	13.3452	13.3709	13.3964	13.4215	13.4463	13.4707	13.4948	13.5186	13.542	13.5651	13.5879	13.6104	13.6325	13.6543	13.5161	13.3687	13.2237	13.0812	12.9411	12.8084	12.6763	12.5447	12.4137	12.2833	12.1535	12.0242	11.8954	11.7673	11.6397	11.5981	11.5564	11.5147	11.4728	11.4308	11.3887	11.3465	11.3042	11.2617	11.2192	11.1766	11.1338	11.0909	11.0479
			Russia	kWh/100km	14.1824	14.2705	14.3575	14.4434	14.5283	14.6122	14.6951	14.7769	14.8578	14.9377	15.0167	15.0946	15.1717	15.2478	15.323	15.3973	15.2437	15.0805	14.9199	14.7618	14.6063	14.4569	14.3082	14.1601	14.0126	13.8657	13.7195	13.5739	13.429	13.2847	13.141	13.094	13.0468	12.9996	12.9522	12.9047	12.8571	12.8093	12.7615	12.7135	12.6654	12.6171	12.5688	12.5203	12.4716
			South Africa	kWh/100km	13.2926	13.319	13.3452	13.3709	13.3964	13.4215	13.4463	13.4707	13.4948	13.5186	13.542	13.5651	13.5879	13.6104	13.6325	13.6543	13.5161	13.3687	13.2237	13.0812	12.9411	12.8084	12.6763	12.5447	12.4137	12.2833	12.1535	12.0242	11.8954	11.7673	11.6397	11.5981	11.5564	11.5147	11.4728	11.4308	11.3887	11.3465	11.3042	11.2617	11.2192	11.1766	11.1338	11.0909	11.0479
			Saudi Arabia	kWh/100km	14.4663	14.4892	14.5117	14.5339	14.5558	14.5773	14.5986	14.6195	14.6402	14.6605	14.6805	14.7002	14.7196	14.7386	14.7574	14.7759	14.6277	14.4701	14.3151	14.1626	14.0125	13.8691	13.7263	13.5841	13.4425	13.3015	13.1611	13.0213	12.8821	12.7436	12.6056	12.5606	12.5154	12.4701	12.4246	12.3791	12.3335	12.2877	12.2418	12.1958	12.1497	12.1034	12.0571	12.0106	11.964
PHEV energy consumption		LC	United States	kWh/100km	31.1554	31.0647	30.974	30.8834	30.7927	30.7021	30.6116	30.521	30.4305	30.34	30.2496	30.1591	30.0688	29.9784	29.8881	29.7977	29.555	29.3029	29.0533	28.806	28.5609	28.3258	28.0911	27.8571	27.6235	27.3905	27.158	26.9261	26.6947	26.4639	26.2335	26.1982	26.1629	26.1275	26.0921	26.0566	26.0211	25.9856	25.9501	25.9145	25.8789	25.8432	25.8075	25.7718	25.7361
			Canada	kWh/100km	31.1554	31.0647	30.974	30.8834	30.7927	30.7021	30.6116	30.521	30.4305	30.34	30.2496	30.1591	30.0688	29.9784	29.8881	29.7977	29.555	29.3029	29.0533	28.806	28.5609	28.3258	28.0911	27.8571	27.6235	27.3905	27.158	26.9261	26.6947	26.4639	26.2335	26.1982	26.1629	26.1275	26.0921	26.0566	26.0211	25.9856	25.9501	25.9145	25.8789	25.8432	25.8075	25.7718	25.7361
			United Kingdom	kWh/100km	31.1554	31.0647	30.974	30.8834	30.7927	30.7021	30.6116	30.521	30.4305	30.34	30.2496	30.1591	30.0688	29.9784	29.8881	29.7977	29.555	29.3029	29.0533	28.806	28.5609	28.3258	28.0911	27.8571	27.6235	27.3905	27.158	26.9261	26.6947	26.4639	26.2335	26.1982	26.1629	26.1275	26.0921	26.0566	26.0211	25.9856	25.9501	25.9145	25.8789	25.8432	25.8075	25.7718	25.7361
			Germany	kWh/100km	31.1554	31.0647	30.974	30.8834	30.7927	30.7021	30.6116	30.521	30.4305	30.34	30.2496	30.1591	30.0688	29.9784	29.8881	29.7977	29.555	29.3029	29.0533	28.806	28.5609	28.3258	28.0911	27.8571	27.6235	27.3905	27.158	26.9261	26.6947	26.4639	26.2335	26.1982	26.1629	26.1275	26.0921	26.0566	26.0211	25.9856	25.9501	25.9145	25.8789	25.8432	25.8075	25.7718	25.7361
			France	kWh/100km	31.1554	31.0647	30.974	30.8834	30.7927	30.7021	30.6116	30.521	30.4305	30.34	30.2496	30.1591	30.0688	29.9784	29.8881	29.7977	29.555	29.3029	29.0533	28.806	28.5609	28.3258	28.0911	27.8571	27.6235	27.3905	27.158	26.9261	26.6947	26.4639	26.2335	26.1982	26.1629	26.1275	26.0921	26.0566	26.0211	25.9856	25.9501	25.9145	25.8789	25.8432	25.8075	25.7718	25.7361
			Italy	kWh/100km	31.1554	31.0647	30.974	30.8834	30.7927	30.7021	30.6116	30.521	30.4305	30.34	30.2496	30.1591	30.0688	29.9784	29.8881	29.7977	29.555	29.3029	29.0533	28.806	28.5609	28.3258	28.0911	27.8571	27.6235	27.3905	27.158	26.9261	26.6947	26.4639	26.2335	26.1982	26.1629	26.1275	26.0921	26.0566	26.0211	25.9856	25.9501	25.9145	25.8789	25.8432	25.8075	25.7718	25.7361
			Turkey	kWh/100km	31.1554	31.0647	30.974	30.8834	30.7927	30.7021	30.6116	30.521	30.4305	30.34	30.2496	30.1591	30.0688	29.9784	29.8881	29.7977	29.555	29.3029	29.0533	28.806	28.5609	28.3258	28.0911	27.8571	27.6235	27.3905	27.158	26.9261	26.6947	26.4639	26.2335	26.1982	26.1629	26.1275	26.0921	26.0566	26.0211	25.9856	25.9501	25.9145	25.8789	25.8432	25.8075	25.7718	25.7361
			Japan	kWh/100km	31.1554	31.0647	30.974	30.8834	30.7927	30.7021	30.6116	30.521	30.4305	30.34	30.2496	30.1591	30.0688	29.9784	29.8881	29.7977	29.555	29.3029	29.0533	28.806	28.5609	28.3258	28.0911	27.8571	27.6235	27.3905	27.158	26.9261	26.6947	26.4639	26.2335	26.1982	26.1629	26.1275	26.0921	26.0566	26.0211	25.9856	25.9501	25.9145	25.8789	25.8432	25.8075	25.7718	25.7361
			Australia	kWh/100km	31.1554	31.0647	30.974	30.8834	30.7927	30.7021	30.6116	30.521	30.4305	30.34	30.2496	30.1591	30.0688	29.9784	29.8881	29.7977	29.555	29.3029	29.0533	28.806	28.5609	28.3258	28.0911	27.8571	27.6235	27.3905	27.158	26.9261	26.6947	26.4639	26.2335	26.1982	26.1629	26.1275	26.0921	26.0566	26.0211	25.9856	25.9501	25.9145	25.8789	25.8432	25.8075	25.7718	25.7361
			China	kWh/100km	31.1554	31.0647	30.974	30.8834	30.7927	30.7021	30.6116	30.521	30.4305	30.34	30.2496	30.1591	30.0688	29.9784	29.8881	29.7977	29.555	29.3029	29.0533	28.806	28.5609	28.3258	28.0911	27.8571	27.6235	27.3905	27.158	26.9261	26.6947	26.4639	26.2335	26.1982	26.1629	26.1275	26.0921	26.0566	26.0211	25.9856	25.9501	25.9145	25.8789	25.8432	25.8075	25.7718	25.7361
			South Korea	kWh/100km	31.1554	31.0647	30.974	30.8834	30.7927	30.7021	30.6116	30.521	30.4305	30.34	30.2496	30.1591	30.0688	29.9784	29.8881	29.7977	29.555	29.3029	29.0533	28.806	28.5609	28.3258	28.0911	27.8571	27.6235	27.3905	27.158	26.9261	26.6947	26.4639	26.2335	26.1982	26.1629	26.1275	26.0921	26.0566	26.0211	25.9856	25.9501	25.9145	25.8789	25.8432	25.8075	25.7718	25.7361
			India	kWh/100km	31.1554	31.0647	30.974	30.8834	30.7927	30.7021	30.6116	30.521	30.4305	30.34	30.2496	30.1591	30.0688	29.9784	29.8881	29.7977	29.555	29.3029	29.0533	28.806	28.5609	28.3258	28.0911	27.8571	27.6235	27.3905	27.158	26.9261	26.6947	26.4639	26.2335	26.1982	26.1629	26.1275	26.0921	26.0566	26.0211	25.9856	25.9501	25.9145	25.8789	25.8432	25.8075	25.7718	25.7361
			Indonesia	kWh/100km	31.1554	31.0647	30.974	30.8834	30.7927	30.7021	30.6116	30.521	30.4305	30.34	30.2496	30.1591	30.0688	29.9784	29.8881	29.7977	29.555	29.3029	29.0533	28.806	28.5609	28.3258	28.0911	27.8571	27.6235	27.3905	27.158	26.9261	26.6947	26.4639	26.2335	26.1982	26.1629	26.1275	26.0921	26.0566	26.0211	25.9856	25.9501	25.9145	25.8789	25.8432	25.8075	25.7718	25.7361
			Brazil	kWh/100km	31.1554	31.0647	30.974	30.8834	30.7927	30.7021	30.6116	30.521	30.4305	30.34	30.2496	30.1591	30.0688	29.9784	29.8881	29.7977	29.555	29.3029	29.0533	28.806	28.5609	28.3258	28.0911	27.8571	27.6235	27.3905	27.158	26.9261	26.6947	26.4639	26.2335	26.1982	26.1629	26.1275	26.0921	26.0566	26.0211	25.9856	25.9501	25.9145	25.8789	25.8432	25.8075	25.7718	25.7361
			Argentina	kWh/100km	31.1554	31.0647	30.974	30.8834	30.7927	30.7021	30.6116	30.521	30.4305	30.34	30.2496	30.1591	30.0688	29.9784	29.8881	29.7977	29.555	29.3029	29.0533	28.806	28.5609	28.3258	28.0911	27.8571	27.6235	27.3905	27.158	26.9261	26.6947	26.4639	26.2335	26.1982	26.1629	26.1275	26.0921	26.0566	26.0211	25.9856	25.9501	25.9145	25.8789	25.8432	25.8075	25.7718	25.7361
			Mexico	kWh/100km	31.1554	31.0647	30.974	30.8834	30.7927	30.7021	30.6116	30.521	30.4305	30.34	30.2496	30.1591	30.0688	29.9784	29.8881	29.7977	29.555	29.3029	29.0533	28.806	28.5609	28.3258	28.0911	27.8571	27.6235	27.3905	27.158	26.9261	26.6947	26.4639	26.2335	26.1982	26.1629	26.1275	26.0921	26.0566	26.0211	25.9856	25.9501	25.9145	25.8789	25.8432	25.8075	25.7718	25.7361
			Russia	kWh/100km	31.1554	31.0647	30.974	30.8834	30.7927	30.7021	30.6116	30.521	30.4305	30.34	30.2496	30.1591	30.0688	29.9784	29.8881	29.7977	29.555	29.3029	29.0533	28.806	28.5609	28.3258	28.0911	27.8571	27.6235	27.3905	27.158	26.9261	26.6947	26.4639	26.2335	26.1982	26.1629	26.1275	26.0921	26.0566	26.0211	25.9856	25.9501	25.9145	25.8789	25.8432	25.8075	25.7718	25.7361
			South Africa	kWh/100km	31.1554	31.0647	30.974	30.8834	30.7927	30.7021	30.6116	30.521	30.4305	30.34	30.2496	30.1591	30.0688	29.9784	29.8881	29.7977	29.555	29.3029	29.0533	28.806	28.5609	28.3258	28.0911	27.8571	27.6235	27.3905	27.158	26.9261	26.6947	26.4639	26.2335	26.1982	26.1629	26.1275	26.0921	26.0566	26.0211	25.9856	25.9501	25.9145	25.8789	25.8432	25.8075	25.7718	25.7361
			Saudi Arabia	kWh/100km	31.1554	31.0647	30.974	30.8834	30.7927	30.7021	30.6116	30.521	30.4305	30.34	30.2496	30.1591	30.0688	29.9784	29.8881	29.7977	29.555	29.3029	29.0533	28.806	28.5609	28.3258	28.0911	27.8571	27.6235	27.3905	27.158	26.9261	26.6947	26.4639	26.2335	26.1982	26.1629	26.1275	26.0921	26.0566	26.0211	25.9856	25.9501	25.9145	25.8789	25.8432	25.8075	25.7718	25.7361
PHEV energy consumption		RT	United States	kWh/100km	101.812	101.515	101.218	100.921	100.625	100.328	100.031	99.7349	99.4386	99.1423	98.8461	98.5501	98.2541	97.9583	97.6625	97.3669	96.5341	95.6447	94.7689	93.9062	93.0563	92.3219	91.5889	90.8574	90.1274	89.3988	88.6716	87.9459	87.2216	86.4988	85.7773	85.7127	85.648	85.5833	85.5185	85.4537	85.3889	85.3241	85.2592	85.1942	85.1293	85.0643	84.9993	84.9342	84.8691
			Canada	kWh/100km	101.812	101.515	101.218	100.921	100.625	100.328	100.031	99.7349	99.4386	99.1423	98.8461	98.5501	98.2541	97.9583	97.6625	97.3669	96.5341	95.6447	94.7689	93.9062	93.0563	92.3219	91.5889	90.8574	90.1274	89.3988	88.6716	87.9459	87.2216	86.4988	85.7773	85.7127	85.648	85.5833	85.5185	85.4537	85.3889	85.3241	85.2592	85.1942	85.1293	85.0643	84.9993	84.9342	84.8691
			United Kingdom	kWh/100km	103.285	102.984	102.683	102.382	102.082	101.781	101.48	101.18	100.879	100.579	100.279	99.9786	99.6786	99.3787	99.0789	98.7792	97.9372	97.0389	96.1542	95.2825	94.4235	93.6791	92.9361	92.1946	91.4545	90.7159	89.9788	89.2431	88.5088	87.776	87.0446	86.9792	86.9137	86.8482	86.7826	86.7171	86.6514	86.5858	86.5201	86.4544	86.3886	86.3228	86.257	86.1912	86.1253
			Germany	kWh/100km	103.285	102.984	102.683	102.382	102.082	101.781	101.48	101.18	100.879	100.579	100.279	99.9786	99.6786	99.3787	99.0789	98.7792	97.9372	97.0389	96.1542	95.2825	94.4235	93.6791	92.9361	92.1946	91.4545	90.7159	89.9788	89.2431	88.5088	87.776	87.0446	86.9792	86.9137	86.8482	86.7826	86.7171	86.6514	86.5858	86.5201	86.4544	86.3886	86.3228	86.257	86.1912	86.1253
			France	kWh/100km	103.285	102.984	102.683	102.382	102.082	101.781	101.48	101.18	100.879	100.579	100.279	99.9786	99.6786	99.3787	99.0789	98.7792	97.9372	97.0389	96.1542	95.2825	94.4235	93.6791	92.9361	92.1946	91.4545	90.7159	89.9788	89.2431	88.5088	87.776	87.0446	86.9792	86.9137	86.8482	86.7826	86.7171	86.6514	86.5858	86.5201	86.4544	86.3886	86.3228	86.257	86.1912	86.1253
			Italy	kWh/100km	103.285	102.984	102.683	102.382	102.082	101.781	101.48	101.18	100.879	100.579	100.279	99.9786	99.6786	99.3787	99.0789	98.7792	97.9372	97.0389	96.1542	95.2825	94.4235	93.6791	92.9361	92.1946	91.4545	90.7159	89.9788	89.2431	88.5088	87.776	87.0446	86.9792	86.9137	86.8482	86.7826	86.7171	86.6514	86.5858	86.5201	86.4544	86.3886	86.3228	86.257	86.1912	86.1253
			Turkey	kWh/100km	103.285	102.984	102.683	102.382	102.082	101.781	101.48	101.18	100.879	100.579	100.279	99.9786	99.6786	99.3787	99.0789	98.7792	97.9372	97.0389	96.1542	95.2825	94.4235	93.6791	92.9361	92.1946	91.4545	90.7159	89.9788	89.2431	88.5088	87.776	87.0446	86.9792	86.9137	86.8482	86.7826	86.7171	86.6514	86.5858	86.5201	86.4544	86.3886	86.3228	86.257	86.1912	86.1253
			Japan	kWh/100km	101.594	101.298	101.003	100.708	100.413	100.118	99.8235	99.5288	99.2342	98.9397	98.6453	98.351	98.0568	97.7626	97.4686	97.1747	96.3535	95.4779	94.6153	93.7653	92.9274	92.2022	91.4783	90.7557	90.0345	89.3146	88.5961	87.8788	87.1629	86.4483	85.735	85.6778	85.6207	85.5635	85.5063	85.4491	85.3918	85.3345	85.2772	85.2198	85.1625	85.1051	85.0477	84.9902	84.9327
			Australia	kWh/100km	101.812	101.515	101.218	100.921	100.625	100.328	100.031	99.7349	99.4386	99.1423	98.8461	98.5501	98.2541	97.9583	97.6625	97.3669	96.5341	95.6447	94.7689	93.9062	93.0563	92.3219	91.5889	90.8574	90.1274	89.3988	88.6716	87.9459	87.2216	86.4988	85.7773	85.7127	85.648	85.5833	85.5185	85.4537	85.3889	85.3241	85.2592	85.1942	85.1293	85.0643	84.9993	84.9342	84.8691
			China	kWh/100km	101.594	101.298	101.003	100.708	100.413	100.118	99.8235	99.5288	99.2342	98.9397	98.6453	98.351	98.0568	97.7626	97.4686	97.1747	96.3535	95.4779	94.6153	93.7653	92.9274	92.2022	91.4783	90.7557	90.0345	89.3146	88.5961	87.8788	87.1629	86.4483	85.735	85.6778	85.6207	85.5635	85.5063	85.4491	85.3918	85.3345	85.2772	85.2198	85.1625	85.1051	85.0477	84.9902	84.9327
			South Korea	kWh/100km	101.594	101.298	101.003	100.708	100.413	100.118	99.8235	99.5288	99.2342	98.9397	98.6453	98.351	98.0568	97.7626	97.4686	97.1747	96.3535	95.4779	94.6153	93.7653	92.9274	92.2022	91.4783	90.7557	90.0345	89.3146	88.5961	87.8788	87.1629	86.4483	85.735	85.6778	85.6207	85.5635	85.5063	85.4491	85.3918	85.3345	85.2772	85.2198	85.1625	85.1051	85.0477	84.9902	84.9327
			India	kWh/100km	102.196	101.901	101.606	101.311	101.016	100.721	100.426	100.132	99.837	99.5425	99.2481	98.9538	98.6596	98.3654	98.0714	97.7774	96.9623	96.0928	95.2361	94.3919	93.5596	92.8468	92.1352	91.4246	90.7152	90.0069	89.2997	88.5936	87.8885	87.1846	86.4817	86.4427	86.4036	86.3645	86.3255	86.2864	86.2473	86.2082	86.1691	86.13	86.0908	86.0517	86.0125	85.9733	85.9341
			Indonesia	kWh/100km	102.196	101.901	101.606	101.311	101.016	100.721	100.426	100.132	99.837	99.5425	99.2481	98.9538	98.6596	98.3654	98.0714	97.7774	96.9623	96.0928	95.2361	94.3919	93.5596	92.8468	92.1352	91.4246	90.7152	90.0069	89.2997	88.5936	87.8885	87.1846	86.4817	86.4427	86.4036	86.3645	86.3255	86.2864	86.2473	86.2082	86.1691	86.13	86.0908	86.0517	86.0125	85.9733	85.9341
			Brazil	kWh/100km	91.4577	91.1925	90.9275	90.6625	90.3976	90.1327	89.868	89.6033	89.3388	89.0743	88.8098	88.5455	88.2813	88.0171	87.753	87.489	86.7468	85.9509	85.1677	84.3968	83.6377	82.998	82.3595	81.7219	81.0854	80.45	79.8156	79.1822	78.5498	77.9185	77.2881	77.2537	77.2192	77.1848	77.1503	77.1158	77.0813	77.0468	77.0123	76.9777	76.9432	76.9087	76.8741	76.8395	76.8049
			Argentina	kWh/100km	91.4577	91.1925	90.9275	90.6625	90.3976	90.1327	89.868	89.6033	89.3388	89.0743	88.8098	88.5455	88.2813	88.0171	87.753	87.489	86.7468	85.9509	85.1677	84.3968	83.6377	82.998	82.3595	81.7219	81.0854	80.45	79.8156	79.1822	78.5498	77.9185	77.2881	77.2537	77.2192	77.1848	77.1503	77.1158	77.0813	77.0468	77.0123	76.9777	76.9432	76.9087	76.8741	76.8395	76.8049
			Mexico	kWh/100km	91.4577	91.1925	90.9275	90.6625	90.3976	90.1327	89.868	89.6033	89.3388	89.0743	88.8098	88.5455	88.2813	88.0171	87.753	87.489	86.7468	85.9509	85.1677	84.3968	83.6377	82.998	82.3595	81.7219	81.0854	80.45	79.8156	79.1822	78.5498	77.9185	77.2881	77.2537	77.2192	77.1848	77.1503	77.1158	77.0813	77.0468	77.0123	76.9777	76.9432	76.9087	76.8741	76.8395	76.8049
			Russia	kWh/100km	103.285	102.984	102.683	102.382	102.082	101.781	101.48	101.18	100.879	100.579	100.279	99.9786	99.6786	99.3787	99.0789	98.7792	97.9372	97.0389	96.1542	95.2825	94.4235	93.6791	92.9361	92.1946	91.4545	90.7159	89.9788	89.2431	88.5088	87.776	87.0446	86.9792	86.9137	86.8482	86.7826	86.7171	86.6514	86.5858	86.5201	86.4544	86.3886	86.3228	86.257	86.1912	86.1253
			South Africa	kWh/100km	103.285	102.984	102.683	102.382	102.082	101.781	101.48	101.18	100.879	100.579	100.279	99.9786	99.6786	99.3787	99.0789	98.7792	97.9372	97.0389	96.1542	95.2825	94.4235	93.6791	92.9361	92.1946	91.4545	90.7159	89.9788	89.2431	88.5088	87.776	87.0446	86.9792	86.9137	86.8482	86.7826	86.7171	86.6514	86.5858	86.5201	86.4544	86.3886	86.3228	86.257	86.1912	86.1253
			Saudi Arabia	kWh/100km	103.285	102.984	102.683	102.382	102.082	101.781	101.48	101.18	100.879	100.579	100.279	99.9786	99.6786	99.3787	99.0789	98.7792	97.9372	97.0389	96.1542	95.2825	94.4235	93.6791	92.9361	92.1946	91.4545	90.7159	89.9788	89.2431	88.5088	87.776	87.0446	86.9792	86.9137	86.8482	86.7826	86.7171	86.6514	86.5858	86.5201	86.4544	86.3886	86.3228	86.257	86.1912	86.1253
PHEV energy consumption		TT	United States	kWh/100km	193.088	192.517	191.946	191.375	190.804	190.233	189.663	189.093	188.523	187.954	187.385	186.816	186.247	185.678	185.11	184.542	181.718	178.839	175.986	173.157	170.353	167.595	164.847	162.109	159.38	156.661	153.951	151.251	148.561	145.879	143.208	142.941	142.674	142.407	142.139	141.871	141.603	141.334	141.065	140.796	140.526	140.256	139.986	139.715	139.444
			Canada	kWh/100km	193.088	192.517	191.946	191.375	190.804	190.233	189.663	189.093	188.523	187.954	187.385	186.816	186.247	185.678	185.11	184.542	181.718	178.839	175.986	173.157	170.353	167.595	164.847	162.109	159.38	156.661	153.951	151.251	148.561	145.879	143.208	142.941	142.674	142.407	142.139	141.871	141.603	141.334	141.065	140.796	140.526	140.256	139.986	139.715	139.444
			United Kingdom	kWh/100km	205.743	205.139	204.534	203.93	203.326	202.722	202.119	201.515	200.912	200.309	199.707	199.104	198.502	197.9	197.298	196.697	193.717	190.68	187.669	184.684	181.722	178.816	175.92	173.033	170.155	167.286	164.426	161.576	158.735	155.902	153.079	152.828	152.577	152.326	152.074	151.822	151.57	151.318	151.065	150.812	150.559	150.305	150.051	149.797	149.542
			Germany	kWh/100km	205.743	205.139	204.534	203.93	203.326	202.722	202.119	201.515	200.912	200.309	199.707	199.104	198.502	197.9	197.298	196.697	193.717	190.68	187.669	184.684	181.722	178.816	175.92	173.033	170.155	167.286	164.426	161.576	158.735	155.902	153.079	152.828	152.577	152.326	152.074	151.822	151.57	151.318	151.065	150.812	150.559	150.305	150.051	149.797	149.542
			France	kWh/100km	205.743	205.139	204.534	203.93	203.326	202.722	202.119	201.515	200.912	200.309	199.707	199.104	198.502	197.9	197.298	196.697	193.717	190.68	187.669	184.684	181.722	178.816	175.92	173.033	170.155	167.286	164.426	161.576	158.735	155.902	153.079	152.828	152.577	152.326	152.074	151.822	151.57	151.318	151.065	150.812	150.559	150.305	150.051	149.797	149.542
			Italy	kWh/100km	205.743	205.139	204.534	203.93	203.326	202.722	202.119	201.515	200.912	200.309	199.707	199.104	198.502	197.9	197.298	196.697	193.717	190.68	187.669	184.684	181.722	178.816	175.92	173.033	170.155	167.286	164.426	161.576	158.735	155.902	153.079	152.828	152.577	152.326	152.074	151.822	151.57	151.318	151.065	150.812	150.559	150.305	150.051	149.797	149.542
			Turkey	kWh/100km	205.743	205.139	204.534	203.93	203.326	202.722	202.119	201.515	200.912	200.309	199.707	199.104	198.502	197.9	197.298	196.697	193.717	190.68	187.669	184.684	181.722	178.816	175.92	173.033	170.155	167.286	164.426	161.576	158.735	155.902	153.079	152.828	152.577	152.326	152.074	151.822	151.57	151.318	151.065	150.812	150.559	150.305	150.051	149.797	149.542
			Japan	kWh/100km	204.6	203.998	203.396	202.794	202.192	201.591	200.99	200.389	199.789	199.188	198.588	197.988	197.388	196.789	196.19	195.591	192.623	189.599	186.601	183.628	180.678	177.781	174.893	172.014	169.144	166.284	163.433	160.592	157.76	154.937	152.124	151.865	151.606	151.347	151.088	150.828	150.568	150.308	150.047	149.786	149.525	149.264	149.002	148.74	148.477
			Australia	kWh/100km	193.088	192.517	191.946	191.375	190.804	190.233	189.663	189.093	188.523	187.954	187.385	186.816	186.247	185.678	185.11	184.542	181.718	178.839	175.986	173.157	170.353	167.595	164.847	162.109	159.38	156.661	153.951	151.251	148.561	145.879	143.208	142.941	142.674	142.407	142.139	141.871	141.603	141.334	141.065	140.796	140.526	140.256	139.986	139.715	139.444
			China	kWh/100km	204.6	203.998	203.396	202.794	202.192	201.591	200.99	200.389	199.789	199.188	198.588	197.988	197.388	196.789	196.19	195.591	192.623	189.599	186.601	183.628	180.678	177.781	174.893	172.014	169.144	166.284	163.433	160.592	157.76	154.937	152.124	151.865	151.606	151.347	151.088	150.828	150.568	150.308	150.047	149.786	149.525	149.264	149.002	148.74	148.477
			South Korea	kWh/100km	204.6	203.998	203.396	202.794	202.192	201.591	200.99	200.389	199.789	199.188	198.588	197.988	197.388	196.789	196.19	195.591	192.623	189.599	186.601	183.628	180.678	177.781	174.893	172.014	169.144	166.284	163.433	160.592	157.76	154.937	152.124	151.865	151.606	151.347	151.088	150.828	150.568	150.308	150.047	149.786	149.525	149.264	149.002	148.74	148.477
			India	kWh/100km	204.684	204.085	203.487	202.889	202.291	201.694	201.097	200.499	199.902	199.306	198.709	198.113	197.517	196.921	196.325	195.73	192.784	189.782	186.806	183.853	180.924	178.06	175.205	172.357	169.518	166.688	163.866	161.052	158.246	155.448	152.659	152.438	152.216	151.994	151.772	151.55	151.327	151.105	150.882	150.659	150.435	150.211	149.988	149.763	149.539
			Indonesia	kWh/100km	204.684	204.085	203.487	202.889	202.291	201.694	201.097	200.499	199.902	199.306	198.709	198.113	197.517	196.921	196.325	195.73	192.784	189.782	186.806	183.853	180.924	178.06	175.205	172.357	169.518	166.688	163.866	161.052	158.246	155.448	152.659	152.438	152.216	151.994	151.772	151.55	151.327	151.105	150.882	150.659	150.435	150.211	149.988	149.763	149.539
			Brazil	kWh/100km	192.946	192.371	191.797	191.222	190.648	190.074	189.501	188.928	188.355	187.782	187.209	186.637	186.065	185.493	184.922	184.35	181.507	178.61	175.739	172.893	170.072	167.283	164.504	161.735	158.978	156.23	153.494	150.767	148.052	145.346	142.651	142.348	142.044	141.74	141.436	141.131	140.825	140.519	140.213	139.906	139.599	139.291	138.983	138.674	138.365
			Argentina	kWh/100km	192.946	192.371	191.797	191.222	190.648	190.074	189.501	188.928	188.355	187.782	187.209	186.637	186.065	185.493	184.922	184.35	181.507	178.61	175.739	172.893	170.072	167.283	164.504	161.735	158.978	156.23	153.494	150.767	148.052	145.346	142.651	142.348	142.044	141.74	141.436	141.131	140.825	140.519	140.213	139.906	139.599	139.291	138.983	138.674	138.365
			Mexico	kWh/100km	192.946	192.371	191.797	191.222	190.648	190.074	189.501	188.928	188.355	187.782	187.209	186.637	186.065	185.493	184.922	184.35	181.507	178.61	175.739	172.893	170.072	167.283	164.504	161.735	158.978	156.23	153.494	150.767	148.052	145.346	142.651	142.348	142.044	141.74	141.436	141.131	140.825	140.519	140.213	139.906	139.599	139.291	138.983	138.674	138.365
			Russia	kWh/100km	205.743	205.139	204.534	203.93	203.326	202.722	202.119	201.515	200.912	200.309	199.707	199.104	198.502	197.9	197.298	196.697	193.717	190.68	187.669	184.684	181.722	178.816	175.92	173.033	170.155	167.286	164.426	161.576	158.735	155.902	153.079	152.828	152.577	152.326	152.074	151.822	151.57	151.318	151.065	150.812	150.559	150.305	150.051	149.797	149.542
			South Africa	kWh/100km	205.743	205.139	204.534	203.93	203.326	202.722	202.119	201.515	200.912	200.309	199.707	199.104	198.502	197.9	197.298	196.697	193.717	190.68	187.669	184.684	181.722	178.816	175.92	173.033	170.155	167.286	164.426	161.576	158.735	155.902	153.079	152.828	152.577	152.326	152.074	151.822	151.57	151.318	151.065	150.812	150.559	150.305	150.051	149.797	149.542
			Saudi Arabia	kWh/100km	205.743	205.139	204.534	203.93	203.326	202.722	202.119	201.515	200.912	200.309	199.707	199.104	198.502	197.9	197.298	196.697	193.717	190.68	187.669	184.684	181.722	178.816	175.92	173.033	170.155	167.286	164.426	161.576	158.735	155.902	153.079	152.828	152.577	152.326	152.074	151.822	151.57	151.318	151.065	150.812	150.559	150.305	150.051	149.797	149.542
PHEV energy consumption		HB	United States	kWh/100km	124.634	124.27	123.905	123.541	123.177	122.813	122.449	122.085	121.722	121.358	120.995	120.631	120.268	119.905	119.542	119.179	118.169	117.099	116.044	115.003	113.975	113.052	112.131	111.212	110.296	109.381	108.468	107.557	106.649	105.742	104.837	104.727	104.616	104.505	104.394	104.283	104.172	104.061	103.95	103.838	103.727	103.615	103.504	103.392	103.28
			Canada	kWh/100km	124.634	124.27	123.905	123.541	123.177	122.813	122.449	122.085	121.722	121.358	120.995	120.631	120.268	119.905	119.542	119.179	118.169	117.099	116.044	115.003	113.975	113.052	112.131	111.212	110.296	109.381	108.468	107.557	106.649	105.742	104.837	104.727	104.616	104.505	104.394	104.283	104.172	104.061	103.95	103.838	103.727	103.615	103.504	103.392	103.28
			United Kingdom	kWh/100km	124.634	124.27	123.905	123.541	123.177	122.813	122.449	122.085	121.722	121.358	120.995	120.631	120.268	119.905	119.542	119.179	118.169	117.099	116.044	115.003	113.975	113.052	112.131	111.212	110.296	109.381	108.468	107.557	106.649	105.742	104.837	104.727	104.616	104.505	104.394	104.283	104.172	104.061	103.95	103.838	103.727	103.615	103.504	103.392	103.28
			Germany	kWh/100km	124.634	124.27	123.905	123.541	123.177	122.813	122.449	122.085	121.722	121.358	120.995	120.631	120.268	119.905	119.542	119.179	118.169	117.099	116.044	115.003	113.975	113.052	112.131	111.212	110.296	109.381	108.468	107.557	106.649	105.742	104.837	104.727	104.616	104.505	104.394	104.283	104.172	104.061	103.95	103.838	103.727	103.615	103.504	103.392	103.28
			France	kWh/100km	124.634	124.27	123.905	123.541	123.177	122.813	122.449	122.085	121.722	121.358	120.995	120.631	120.268	119.905	119.542	119.179	118.169	117.099	116.044	115.003	113.975	113.052	112.131	111.212	110.296	109.381	108.468	107.557	106.649	105.742	104.837	104.727	104.616	104.505	104.394	104.283	104.172	104.061	103.95	103.838	103.727	103.615	103.504	103.392	103.28
			Italy	kWh/100km	124.634	124.27	123.905	123.541	123.177	122.813	122.449	122.085	121.722	121.358	120.995	120.631	120.268	119.905	119.542	119.179	118.169	117.099	116.044	115.003	113.975	113.052	112.131	111.212	110.296	109.381	108.468	107.557	106.649	105.742	104.837	104.727	104.616	104.505	104.394	104.283	104.172	104.061	103.95	103.838	103.727	103.615	103.504	103.392	103.28
			Turkey	kWh/100km	124.634	124.27	123.905	123.541	123.177	122.813	122.449	122.085	121.722	121.358	120.995	120.631	120.268	119.905	119.542	119.179	118.169	117.099	116.044	115.003	113.975	113.052	112.131	111.212	110.296	109.381	108.468	107.557	106.649	105.742	104.837	104.727	104.616	104.505	104.394	104.283	104.172	104.061	103.95	103.838	103.727	103.615	103.504	103.392	103.28
			Japan	kWh/100km	124.634	124.27	123.905	123.541	123.177	122.813	122.449	122.085	121.722	121.358	120.995	120.631	120.268	119.905	119.542	119.179	118.169	117.099	116.044	115.003	113.975	113.052	112.131	111.212	110.296	109.381	108.468	107.557	106.649	105.742	104.837	104.727	104.616	104.505	104.394	104.283	104.172	104.061	103.95	103.838	103.727	103.615	103.504	103.392	103.28
			Australia	kWh/100km	124.634	124.27	123.905	123.541	123.177	122.813	122.449	122.085	121.722	121.358	120.995	120.631	120.268	119.905	119.542	119.179	118.169	117.099	116.044	115.003	113.975	113.052	112.131	111.212	110.296	109.381	108.468	107.557	106.649	105.742	104.837	104.727	104.616	104.505	104.394	104.283	104.172	104.061	103.95	103.838	103.727	103.615	103.504	103.392	103.28
			China	kWh/100km	124.634	124.27	123.905	123.541	123.177	122.813	122.449	122.085	121.722	121.358	120.995	120.631	120.268	119.905	119.542	119.179	118.169	117.099	116.044	115.003	113.975	113.052	112.131	111.212	110.296	109.381	108.468	107.557	106.649	105.742	104.837	104.727	104.616	104.505	104.394	104.283	104.172	104.061	103.95	103.838	103.727	103.615	103.504	103.392	103.28
			South Korea	kWh/100km	124.634	124.27	123.905	123.541	123.177	122.813	122.449	122.085	121.722	121.358	120.995	120.631	120.268	119.905	119.542	119.179	118.169	117.099	116.044	115.003	113.975	113.052	112.131	111.212	110.296	109.381	108.468	107.557	106.649	105.742	104.837	104.727	104.616	104.505	104.394	104.283	104.172	104.061	103.95	103.838	103.727	103.615	103.504	103.392	103.28
			India	kWh/100km	124.634	124.27	123.905	123.541	123.177	122.813	122.449	122.085	121.722	121.358	120.995	120.631	120.268	119.905	119.542	119.179	118.169	117.099	116.044	115.003	113.975	113.052	112.131	111.212	110.296	109.381	108.468	107.557	106.649	105.742	104.837	104.727	104.616	104.505	104.394	104.283	104.172	104.061	103.95	103.838	103.727	103.615	103.504	103.392	103.28
			Indonesia	kWh/100km	124.634	124.27	123.905	123.541	123.177	122.813	122.449	122.085	121.722	121.358	120.995	120.631	120.268	119.905	119.542	119.179	118.169	117.099	116.044	115.003	113.975	113.052	112.131	111.212	110.296	109.381	108.468	107.557	106.649	105.742	104.837	104.727	104.616	104.505	104.394	104.283	104.172	104.061	103.95	103.838	103.727	103.615	103.504	103.392	103.28
			Brazil	kWh/100km	124.634	124.27	123.905	123.541	123.177	122.813	122.449	122.085	121.722	121.358	120.995	120.631	120.268	119.905	119.542	119.179	118.169	117.099	116.044	115.003	113.975	113.052	112.131	111.212	110.296	109.381	108.468	107.557	106.649	105.742	104.837	104.727	104.616	104.505	104.394	104.283	104.172	104.061	103.95	103.838	103.727	103.615	103.504	103.392	103.28
			Argentina	kWh/100km	124.634	124.27	123.905	123.541	123.177	122.813	122.449	122.085	121.722	121.358	120.995	120.631	120.268	119.905	119.542	119.179	118.169	117.099	116.044	115.003	113.975	113.052	112.131	111.212	110.296	109.381	108.468	107.557	106.649	105.742	104.837	104.727	104.616	104.505	104.394	104.283	104.172	104.061	103.95	103.838	103.727	103.615	103.504	103.392	103.28
			Mexico	kWh/100km	124.634	124.27	123.905	123.541	123.177	122.813	122.449	122.085	121.722	121.358	120.995	120.631	120.268	119.905	119.542	119.179	118.169	117.099	116.044	115.003	113.975	113.052	112.131	111.212	110.296	109.381	108.468	107.557	106.649	105.742	104.837	104.727	104.616	104.505	104.394	104.283	104.172	104.061	103.95	103.838	103.727	103.615	103.504	103.392	103.28
			Russia	kWh/100km	124.634	124.27	123.905	123.541	123.177	122.813	122.449	122.085	121.722	121.358	120.995	120.631	120.268	119.905	119.542	119.179	118.169	117.099	116.044	115.003	113.975	113.052	112.131	111.212	110.296	109.381	108.468	107.557	106.649	105.742	104.837	104.727	104.616	104.505	104.394	104.283	104.172	104.061	103.95	103.838	103.727	103.615	103.504	103.392	103.28
			South Africa	kWh/100km	124.634	124.27	123.905	123.541	123.177	122.813	122.449	122.085	121.722	121.358	120.995	120.631	120.268	119.905	119.542	119.179	118.169	117.099	116.044	115.003	113.975	113.052	112.131	111.212	110.296	109.381	108.468	107.557	106.649	105.742	104.837	104.727	104.616	104.505	104.394	104.283	104.172	104.061	103.95	103.838	103.727	103.615	103.504	103.392	103.28
			Saudi Arabia	kWh/100km	124.634	124.27	123.905	123.541	123.177	122.813	122.449	122.085	121.722	121.358	120.995	120.631	120.268	119.905	119.542	119.179	118.169	117.099	116.044	115.003	113.975	113.052	112.131	111.212	110.296	109.381	108.468	107.557	106.649	105.742	104.837	104.727	104.616	104.505	104.394	104.283	104.172	104.061	103.95	103.838	103.727	103.615	103.504	103.392	103.28
[truncated: 56 more columns]

[truncated: 5 more sheets: Supplementary Fig.9, Supplementary Fig.10, Supplementary Fig.11, Supplementary Fig.12, Supplementary Table 2]
